# Supplementary material for: The crystal structure of zwitterionic 2-{[(4-imin­iumyl-3-methyl-1,4-di­hydro­pyridin-1-yl)meth­yl]carbamo­yl}benzoate hemihydrate
Source: Acta Crystallogr E Crystallogr Commun. 2017 Jun 2;73(Pt 7):927–31. doi: 10.1107/S2056989017007836 (PMC5499261; doi:10.1107/S2056989017007836)
Supplement: Supplementary file 1 [file e-73-00927-sup1.cif]

##############################################################################
#                                                                            #
# This CIF contains the data in a paper accepted for publication in          #
# Acta Crystallographica Section E. It conforms to the requirements of       #
# Notes for Authors for Acta Crystallographica Section E, and has been       #
# peer reviewed under the auspices of the IUCr Commission on Journals.       #
#                                                                            #
# Full details of the Crystallographic Information File format               #
# are given in the paper "The Crystallographic Information File (CIF):       #
# a New Standard Archive File for Crystallography" by S. R. Hall, F. H.      #
# Allen and I. D. Brown [Acta Cryst. (1991), A47, 655-685].                  #
#                                                                            #
# The current version of the core CIF dictionary is obtainable from          #
# ftp://ftp.iucr.org/pub/cif_core.dic.                                       #
#                                                                            #
# Software is freely available for graphical display of the structure(s)     #
# in this CIF. For information consult the CIF software page                 #
# http://www.iucr.org/resources/cif/software.                                #
#                                                                            #
# This file may be used for bona fide research purposes within the           #
# scientific community so long as proper attribution is given to the journal # 
# article from which it was obtained.                                        #
#                                                                            #
##############################################################################
data_global
_audit_creation_method     'PLATON <TABLE ACC> option'
_journal_date_recd_electronic     2017-05-19
_journal_date_accepted     2017-05-26
_journal_name_full     'Acta Crystallographica, Section E'
_journal_year     2017
_journal_volume     73
_journal_issue      7
_journal_page_first     927
_journal_page_last     931
_journal_paper_category     GO
_journal_paper_doi     10.1107/S2056989017007836
_journal_coeditor_code     SJ5531
_publ_contact_author_name     'Dr. Ismail Warad'
_publ_contact_author_address
;
Department of Chemistry,
Science College, An-Najah National University,
PO Box 7, Nablus, West Bank, Palestine Territories
;
_publ_contact_author_email     'khalil.i@najah.edu, ckquah@usm.my'
_publ_contact_author_fax     '+972 9234 5982'
_publ_contact_author_phone     '+972 9234 5982'
_publ_section_title
;
The crystal structure of zwitterionic
2-{[(4-iminiumyl-3-methyl-1,4-dihydropyridin-1-yl)methyl]carbamoyl}benzoate
hemihydrate
;
loop_
    _publ_author_name
    _publ_author_footnote
    _publ_author_address
    'Chidan Kumar, C. S.' .
;
Department of Engineering Chemistry,
Vidya Vikas Institute of Engineering & Technology,
Visvesvaraya Technological University,
Alanahally, Mysuru 570 028, India
;
    'Sim, Ai Jia' .
;
X-ray Crystallography Unit, School of Physics,
Universiti Sains Malaysia,
Penang 11800 USM, Malaysia
;
    'Ng, Weng Zhun' .
;
X-ray Crystallography Unit, School of Physics,
Universiti Sains Malaysia,
Penang 11800 USM, Malaysia
;
    'Chia, Tze Shyang' .
;
X-ray Crystallography Unit, School of Physics,
Universiti Sains Malaysia,
Penang 11800 USM, Malaysia
;
    'Loh, Wan-Sin' .
;
X-ray Crystallography Unit, School of Physics,
Universiti Sains Malaysia,
Penang 11800 USM, Malaysia
;
    'Kwong, Huey Chong' .
;
School of Chemical Sciences
Universiti Sains Malaysia
11800 USM, Penang
.
Malaysia
;
    'Quah, Ching Kheng' .
;
X-ray Crystallography Unit, School of Physics,
Universiti Sains Malaysia,
Penang 11800 USM, Malaysia
;
    'Naveen, S.' .
;
Institution of Excellence,
University of Mysore, Manasagangotri,
Mysuru 570 006, India
;
    'Lokanath, N. K.' .
;
Department of Studies in Physics,
University of Mysore, Manasagangotri,
Mysuru 570 006,
India
;
    'Warad, Ismail' .
;
Department of Chemistry, Science College, An-Najah National University,
PO Box 7, Nablus, West Bank, Palestinian Territories
;
_publ_section_synopsis
;
The molecular and crystal structure of zwitterionic
2-{[(4-iminiumyl-3-methyl-1,4-dihydropyridin-1-yl)methyl]carbamoyl}benzoate
hemihydrate is reported. The crystal structure is stabilized by a variety of
hydrogen bonds and offset \p--\p stacking interactions.
;
data_I
_chemical_name_systematic
;
2-{[(4-Iminiumyl-3-methyl-1,4-dihydropyridin-1-yl)methyl]carbamoyl}benzoate
hemihydrate
;
_chemical_name_common     ?
_chemical_formula_moiety     'C15 H15 N3 O3, 0.5(H2 O)'
_chemical_formula_sum     'C15 H16 N3 O3.5'
_chemical_formula_iupac     'C15 H15 N3 O3, 0.5H2 O'
_chemical_formula_weight     294.31
_chemical_melting_point     ?
_symmetry_cell_setting     monoclinic
_symmetry_space_group_name_H-M     'C 2/c'
_symmetry_space_group_name_Hall     '-C 2yc'
loop_
    _symmetry_equiv_pos_site_id
    _symmetry_equiv_pos_as_xyz
    1 x,y,z
    2 -x,y,1/2-z
    3 -x,-y,-z
    4 x,-y,1/2+z
    5 1/2+x,1/2+y,z
    6 1/2-x,1/2+y,1/2-z
    7 1/2-x,1/2-y,-z
    8 1/2+x,1/2-y,1/2+z
_cell_length_a     21.3157(18)
_cell_length_b     11.9883(8)
_cell_length_c     22.8642(15)
_cell_angle_alpha     90
_cell_angle_beta     103.729(2)
_cell_angle_gamma     90
_cell_volume     5675.8(7)
_cell_formula_units_Z     16
_cell_measurement_reflns_used     8600
_cell_measurement_theta_min     2.35
_cell_measurement_theta_max     21.24
_cell_measurement_temperature     294
_cell_special_details
;
;
_exptl_crystal_description     'block'
_exptl_crystal_colour     'colourless'
_exptl_crystal_size_max     0.282
_exptl_crystal_size_mid     0.262
_exptl_crystal_size_min     0.131
_exptl_crystal_size_rad     ?
_exptl_crystal_density_diffrn     1.378
_exptl_crystal_density_meas     ?
_exptl_crystal_density_method     'Not Measured'
_exptl_crystal_F_000     2480
_exptl_absorpt_coefficient_mu     0.100
_exptl_absorpt_correction_type     multi-scan
_exptl_absorpt_process_details     'SADABS 2014/5'
_exptl_absorpt_correction_T_min     0.962
_exptl_absorpt_correction_T_max     0.996
_exptl_special_details
;
;
_diffrn_ambient_temperature     294
_diffrn_radiation_type     'MoK\a'
_diffrn_radiation_wavelength     0.71073
_diffrn_radiation_source     'Rotating Anode'
_diffrn_radiation_monochromator     'graphite'
_diffrn_measurement_device_type     'Bruker APEXII DUO CCD area-detector'
_diffrn_measurement_method     '\f and \w scans'
_diffrn_detector_area_resol_mean     18.4
_diffrn_reflns_number     65196
_diffrn_reflns_av_R_equivalents     0.0515
_diffrn_reflns_av_sigmaI/netI     0.0270
_diffrn_reflns_theta_min     1.83
_diffrn_reflns_theta_max     25.81
_diffrn_reflns_theta_full     25.24
_diffrn_measured_fraction_theta_max     0.994
_diffrn_measured_fraction_theta_full     1.000
_diffrn_reflns_limit_h_min     -25
_diffrn_reflns_limit_h_max     25
_diffrn_reflns_limit_k_min     -14
_diffrn_reflns_limit_k_max     14
_diffrn_reflns_limit_l_min     -27
_diffrn_reflns_limit_l_max     27
_diffrn_reflns_reduction_process
;
;
_refine_special_details
;
 Refinement on F^2^ for ALL reflections except those
 flagged by the user for potential systematic errors.
 Weighted R-factors wR and all goodnesses of fit S
 are based on F^2^, conventional R-factors R are based
 on F, with F set to zero for negative F^2^. The
 observed criterion of F^2^ > 2sigma(F^2^) is used only
 for calculating -R-factor-obs etc. and is not
 relevant to the choice of reflections for refinement.
 R-factors based on F^2^ are statistically about twice
 as large as those based on F, and R-factors based on
 ALL data will be even larger.
;
_reflns_number_total     5430
_reflns_number_gt     3849
_reflns_threshold_expression     'I > 2\s(I)'
_refine_ls_structure_factor_coef     Fsqd
_refine_ls_matrix_type     full
_refine_ls_R_factor_all     0.0714
_refine_ls_R_factor_gt     0.0465
_refine_ls_wR_factor_gt     0.1191
_refine_ls_wR_factor_ref     0.1362
_refine_ls_goodness_of_fit_ref     1.037
_refine_ls_restrained_S_all     1.037
_refine_ls_number_reflns     5430
_refine_ls_number_parameters     414
_refine_ls_number_restraints     0
_refine_ls_number_constraints     ?
_refine_ls_hydrogen_treatment     mixed
_refine_ls_weighting_scheme     calc
_refine_ls_weighting_details
             'W=1/[\S^2^(FO^2^)+(0.0647P)^2^+3.8981P]  where P=(FO^2^+2FC^2^)/3'
_atom_sites_solution_hydrogens     mixed
_atom_sites_solution_primary     ?
_atom_sites_solution_secondary     ?
_refine_ls_shift/su_max     0.000
_refine_ls_shift/su_mean     0.000
_refine_diff_density_max     0.483
_refine_diff_density_min     -0.286
_refine_ls_extinction_method     'none'
_refine_ls_abs_structure_details     ?
_refine_ls_abs_structure_Flack     .
loop_
    _atom_type_symbol
    _atom_type_description
    _atom_type_scat_dispersion_real
    _atom_type_scat_dispersion_imag
    _atom_type_scat_source
    C C 0.0033 0.0016 ' International Tables Vol C Tables 4.2.6.8 and 6.1.1.4'
    H H 0.0000 0.0000 ' International Tables Vol C Tables 4.2.6.8 and 6.1.1.4'
    N N 0.0061 0.0033 ' International Tables Vol C Tables 4.2.6.8 and 6.1.1.4'
    O O 0.0106 0.0060 ' International Tables Vol C Tables 4.2.6.8 and 6.1.1.4'
_computing_data_collection
;
APEX2 (Bruker, 2012)
;
_computing_cell_refinement
;
SAINT (Bruker, 2012)
;
_computing_data_reduction
;
SAINT (Bruker, 2012)
;
_computing_structure_solution
;
SHELXS97 (Sheldrick, 2008)
;
_computing_structure_refinement
;
SHELXL2013 (Sheldrick, 2015)
;
_computing_molecular_graphics
;
SHELXL2013 (Sheldrick, 2015) and Mercury (Macrae <i>et al.</i>,
2006)
;
_computing_publication_material
;
SHELXL2013 (Sheldrick, 2015) and PLATON (Spek, 2009)
;
loop_
    _atom_site_type_symbol
    _atom_site_label
    _atom_site_fract_x
    _atom_site_fract_y
    _atom_site_fract_z
    _atom_site_U_iso_or_equiv
    _atom_site_thermal_displace_type
    _atom_site_calc_flag
    _atom_site_refinement_flags
    _atom_site_occupancy
    _atom_site_disorder_assembly
    _atom_site_disorder_group
    O O1A 0.22583(8) 0.40107(12) 0.40032(7) 0.0547(5) Uani d . 1.000 . .
    O O2A 0.34333(10) 0.40853(15) 0.33565(7) 0.0715(7) Uani d . 1.000 . .
    O O3A 0.38535(9) 0.53318(14) 0.40709(8) 0.0686(7) Uani d . 1.000 . .
    N N1A 0.11034(8) 0.25855(14) 0.31440(7) 0.0374(5) Uani d . 1.000 . .
    N N2A 0.22652(8) 0.23844(15) 0.35155(8) 0.0410(6) Uani d . 1.000 . .
    N N3A -0.06918(9) 0.2157(2) 0.34758(9) 0.0475(7) Uani d . 1.000 . .
    C C1A 0.07352(10) 0.34764(17) 0.31936(9) 0.0411(7) Uani d . 1.000 . .
    C C2A 0.01405(10) 0.33503(17) 0.32906(9) 0.0409(7) Uani d . 1.000 . .
    C C3A -0.01122(10) 0.22851(17) 0.33576(8) 0.0379(6) Uani d . 1.000 . .
    C C4A 0.02754(10) 0.13531(17) 0.32905(9) 0.0414(7) Uani d . 1.000 . .
    C C5A 0.08670(10) 0.15470(17) 0.31853(9) 0.0422(7) Uani d . 1.000 . .
    C C6A 0.00423(13) 0.01857(19) 0.33375(14) 0.0650(10) Uani d . 1.000 . .
    C C7A 0.17511(10) 0.27198(19) 0.30229(9) 0.0433(7) Uani d . 1.000 . .
    C C8A 0.25260(10) 0.31309(17) 0.39486(9) 0.0395(7) Uani d . 1.000 . .
    C C9A 0.31568(10) 0.28213(16) 0.43608(9) 0.0384(6) Uani d . 1.000 . .
    C C10A 0.32083(12) 0.19564(18) 0.47694(10) 0.0488(8) Uani d . 1.000 . .
    C C11A 0.37896(13) 0.1736(2) 0.51714(10) 0.0577(9) Uani d . 1.000 . .
    C C12A 0.43176(13) 0.2375(2) 0.51666(10) 0.0598(9) Uani d . 1.000 . .
    C C13A 0.42725(11) 0.3252(2) 0.47687(10) 0.0521(8) Uani d . 1.000 . .
    C C14A 0.36955(10) 0.34807(18) 0.43589(9) 0.0414(7) Uani d . 1.000 . .
    C C15A 0.36504(11) 0.43856(19) 0.38932(11) 0.0494(8) Uani d . 1.000 . .
    O O1B 0.33946(9) 0.04329(13) 0.23061(7) 0.0606(6) Uani d . 1.000 . .
    O O2B 0.29329(7) 0.02903(12) 0.34775(7) 0.0534(6) Uani d . 1.000 . .
    O O3B 0.35853(8) -0.10987(13) 0.38676(8) 0.0601(6) Uani d . 1.000 . .
    N N1B 0.29345(8) 0.24185(14) 0.13343(8) 0.0420(6) Uani d . 1.000 . .
    N N2B 0.32218(9) 0.22607(16) 0.24284(8) 0.0446(6) Uani d . 1.000 . .
    N N3B 0.35284(10) 0.27772(19) -0.02411(9) 0.0498(7) Uani d . 1.000 . .
    C C1B 0.29850(10) 0.15205(18) 0.09987(10) 0.0450(7) Uani d . 1.000 . .
    C C2B 0.31782(10) 0.16157(17) 0.04763(10) 0.0443(7) Uani d . 1.000 . .
    C C3B 0.33333(9) 0.26616(17) 0.02691(9) 0.0391(6) Uani d . 1.000 . .
    C C4B 0.32668(10) 0.36049(16) 0.06271(9) 0.0401(7) Uani d . 1.000 . .
    C C5B 0.30681(10) 0.34382(17) 0.11433(9) 0.0424(7) Uani d . 1.000 . .
    C C6B 0.33867(14) 0.47561(19) 0.04276(11) 0.0590(9) Uani d . 1.000 . .
    C C7B 0.27054(11) 0.2309(2) 0.18961(10) 0.0491(8) Uani d . 1.000 . .
    C C8B 0.35212(10) 0.12839(17) 0.26047(9) 0.0410(7) Uani d . 1.000 . .
    C C9B 0.40518(10) 0.13125(17) 0.31648(9) 0.0399(6) Uani d . 1.000 . .
    C C10B 0.45840(12) 0.1987(2) 0.31831(12) 0.0596(9) Uani d . 1.000 . .
    C C11B 0.51180(13) 0.1928(3) 0.36621(14) 0.0736(11) Uani d . 1.000 . .
    C C12B 0.51240(12) 0.1204(2) 0.41257(13) 0.0659(10) Uani d . 1.000 . .
    C C13B 0.45962(11) 0.0541(2) 0.41153(10) 0.0515(8) Uani d . 1.000 . .
    C C14B 0.40539(9) 0.05834(16) 0.36407(9) 0.0371(6) Uani d . 1.000 . .
    C C15B 0.34765(10) -0.01351(16) 0.36602(9) 0.0386(7) Uani d . 1.000 . .
    O O1W 0.18224(9) 0.0223(2) 0.26300(9) 0.0921(9) Uani d . 1.000 . .
    H H2N2 0.2484(10) 0.1778(19) 0.3480(9) 0.036(6) Uiso d . 1.000 . .
    H H2N3 -0.0890(14) 0.279(2) 0.3580(12) 0.074(9) Uiso d . 1.000 . .
    H H1N3 -0.0822(13) 0.148(2) 0.3573(12) 0.071(8) Uiso d . 1.000 . .
    H H1AA 0.08940 0.41900 0.31600 0.0490 Uiso c RU 1.000 . .
    H H2AA -0.01080 0.39790 0.33140 0.0490 Uiso c RU 1.000 . .
    H H5AA 0.11220 0.09380 0.31390 0.0510 Uiso c RU 1.000 . .
    H H6AA -0.03720 0.00910 0.30630 0.0980 Uiso c RU 1.000 . .
    H H6AB 0.00040 0.00490 0.37410 0.0980 Uiso c RU 1.000 . .
    H H6AC 0.03450 -0.03310 0.32380 0.0980 Uiso c RU 1.000 . .
    H H7AA 0.17720 0.22820 0.26710 0.0520 Uiso c RU 1.000 . .
    H H10A 0.28490 0.15200 0.47740 0.0590 Uiso c RU 1.000 . .
    H H7AB 0.18120 0.34960 0.29310 0.0520 Uiso c RU 1.000 . .
    H H11A 0.38210 0.11520 0.54450 0.0690 Uiso c RU 1.000 . .
    H H12A 0.47100 0.22190 0.54330 0.0720 Uiso c RU 1.000 . .
    H H13A 0.46330 0.36940 0.47750 0.0630 Uiso c RU 1.000 . .
    H H10B 0.45820 0.24840 0.28700 0.0720 Uiso c RU 1.000 . .
    H H11B 0.54740 0.23820 0.36690 0.0880 Uiso c RU 1.000 . .
    H H1N2 0.3306(14) 0.285(3) 0.2678(14) 0.086(10) Uiso d . 1.000 . .
    H H12B 0.54850 0.11610 0.44470 0.0790 Uiso c RU 1.000 . .
    H H4N3 0.3539(12) 0.218(2) -0.0473(12) 0.061(7) Uiso d . 1.000 . .
    H H13B 0.46030 0.00530 0.44330 0.0620 Uiso c RU 1.000 . .
    H H3N3 0.3629(13) 0.348(3) -0.0382(12) 0.077(9) Uiso d . 1.000 . .
    H H1BA 0.28860 0.08200 0.11260 0.0540 Uiso c RU 1.000 . .
    H H2BA 0.32090 0.09800 0.02520 0.0530 Uiso c RU 1.000 . .
    H H5BA 0.30220 0.40550 0.13760 0.0510 Uiso c RU 1.000 . .
    H H6BA 0.31080 0.48980 0.00390 0.0890 Uiso c RU 1.000 . .
    H H6BB 0.38290 0.48200 0.04030 0.0890 Uiso c RU 1.000 . .
    H H6BC 0.33010 0.52890 0.07120 0.0890 Uiso c RU 1.000 . .
    H H7BA 0.24300 0.29390 0.19280 0.0590 Uiso c RU 1.000 . .
    H H7BB 0.24470 0.16370 0.18730 0.0590 Uiso c RU 1.000 . .
    H H1W1 0.22220 0.01410 0.28200 0.1380 Uiso d RU 1.000 . .
    H H2W1 0.17600 -0.03640 0.24040 0.1380 Uiso d RU 1.000 . .
loop_
    _atom_site_aniso_label
    _atom_site_aniso_U_11
    _atom_site_aniso_U_22
    _atom_site_aniso_U_33
    _atom_site_aniso_U_12
    _atom_site_aniso_U_13
    _atom_site_aniso_U_23
    O1A 0.0601(10) 0.0382(8) 0.0649(10) 0.0109(7) 0.0128(8) -0.0017(7)
    O2A 0.0976(14) 0.0641(11) 0.0488(10) -0.0138(10) 0.0096(9) 0.0080(8)
    O3A 0.0942(14) 0.0495(10) 0.0758(12) -0.0161(9) 0.0477(10) -0.0041(9)
    N1A 0.0341(9) 0.0401(9) 0.0390(9) -0.0023(7) 0.0105(7) 0.0026(7)
    N2A 0.0343(9) 0.0373(10) 0.0516(11) 0.0018(8) 0.0104(8) -0.0016(8)
    N3A 0.0398(11) 0.0490(12) 0.0581(12) 0.0002(9) 0.0204(9) 0.0038(10)
    C1A 0.0438(12) 0.0375(11) 0.0418(11) -0.0019(9) 0.0099(9) 0.0025(9)
    C2A 0.0434(12) 0.0381(11) 0.0424(11) 0.0060(9) 0.0127(9) 0.0021(9)
    C3A 0.0367(11) 0.0444(11) 0.0323(10) -0.0001(9) 0.0074(8) 0.0020(8)
    C4A 0.0411(12) 0.0400(11) 0.0452(12) -0.0026(9) 0.0143(9) -0.0010(9)
    C5A 0.0411(12) 0.0389(11) 0.0480(12) 0.0040(9) 0.0133(9) -0.0003(9)
    C6A 0.0618(16) 0.0428(13) 0.100(2) -0.0044(12) 0.0381(15) 0.0023(13)
    C7A 0.0366(11) 0.0497(12) 0.0452(12) -0.0024(9) 0.0129(9) 0.0045(9)
    C8A 0.0425(12) 0.0339(11) 0.0455(11) -0.0015(9) 0.0171(9) 0.0052(9)
    C9A 0.0413(11) 0.0391(11) 0.0365(10) 0.0014(9) 0.0127(9) -0.0008(8)
    C10A 0.0564(14) 0.0443(12) 0.0490(13) 0.0002(10) 0.0192(11) 0.0044(10)
    C11A 0.0724(17) 0.0582(15) 0.0419(12) 0.0077(13) 0.0126(12) 0.0107(11)
    C12A 0.0611(16) 0.0770(17) 0.0366(12) 0.0135(14) 0.0022(11) -0.0013(12)
    C13A 0.0444(13) 0.0623(15) 0.0491(13) -0.0056(11) 0.0099(10) -0.0072(11)
    C14A 0.0432(12) 0.0459(12) 0.0370(11) 0.0001(9) 0.0134(9) -0.0022(9)
    C15A 0.0519(14) 0.0446(13) 0.0573(14) -0.0082(10) 0.0242(11) -0.0001(11)
    O1B 0.0794(12) 0.0455(9) 0.0485(9) 0.0102(8) -0.0015(8) -0.0085(7)
    O2B 0.0394(9) 0.0426(9) 0.0765(11) 0.0006(7) 0.0102(8) 0.0035(8)
    O3B 0.0658(11) 0.0423(9) 0.0775(11) 0.0070(8) 0.0277(9) 0.0203(8)
    N1B 0.0431(10) 0.0390(10) 0.0444(10) 0.0052(8) 0.0116(8) 0.0069(8)
    N2B 0.0538(11) 0.0369(10) 0.0439(10) 0.0061(8) 0.0133(9) 0.0066(8)
    N3B 0.0584(12) 0.0475(12) 0.0461(11) 0.0049(10) 0.0176(9) -0.0073(10)
    C1B 0.0418(12) 0.0378(12) 0.0522(13) 0.0000(9) 0.0046(10) 0.0054(10)
    C2B 0.0418(12) 0.0376(11) 0.0492(12) 0.0057(9) 0.0025(10) -0.0055(9)
    C3B 0.0315(10) 0.0432(11) 0.0405(11) 0.0067(9) 0.0044(9) -0.0004(9)
    C4B 0.0432(12) 0.0358(11) 0.0412(11) 0.0028(9) 0.0100(9) 0.0011(9)
    C5B 0.0483(12) 0.0362(11) 0.0433(11) 0.0045(9) 0.0120(9) 0.0030(9)
    C6B 0.0861(18) 0.0434(13) 0.0516(14) -0.0042(12) 0.0246(13) -0.0004(10)
    C7B 0.0484(13) 0.0529(13) 0.0495(13) 0.0062(10) 0.0189(11) 0.0153(10)
    C8B 0.0494(12) 0.0362(11) 0.0401(11) 0.0022(9) 0.0161(9) 0.0025(9)
    C9B 0.0391(11) 0.0382(11) 0.0443(11) 0.0002(9) 0.0140(9) -0.0035(9)
    C10B 0.0575(15) 0.0606(15) 0.0652(16) -0.0133(12) 0.0235(13) 0.0054(12)
    C11B 0.0470(15) 0.080(2) 0.091(2) -0.0225(14) 0.0111(14) -0.0056(16)
    C12B 0.0423(14) 0.0819(19) 0.0674(17) -0.0056(13) 0.0008(12) -0.0084(15)
    C13B 0.0473(13) 0.0583(14) 0.0463(12) 0.0031(11) 0.0062(10) -0.0013(11)
    C14B 0.0378(11) 0.0362(10) 0.0379(11) 0.0035(9) 0.0105(9) -0.0040(8)
    C15B 0.0435(12) 0.0343(11) 0.0396(11) 0.0032(9) 0.0131(9) 0.0008(9)
    O1W 0.0648(12) 0.1316(19) 0.0752(13) 0.0212(12) 0.0074(10) -0.0386(12)
_geom_special_details
;
 Bond distances, angles etc. have been calculated using the
 rounded fractional coordinates. All su's are estimated
 from the variances of the (full) variance-covariance matrix.
 The cell esds are taken into account in the estimation of
 distances, angles and torsion angles
;
loop_
    _geom_bond_atom_site_label_1
    _geom_bond_atom_site_label_2
    _geom_bond_site_symmetry_1
    _geom_bond_site_symmetry_2
    _geom_bond_distance
    _geom_bond_publ_flag
    O1A C8A . . 1.220(3) yes
    O2A C15A . . 1.257(3) yes
    O3A C15A . . 1.247(3) yes
    O1W H1W1 . . 0.8700 no
    O1W H2W1 . . 0.8600 no
    N1A C1A . . 1.346(3) yes
    N1A C7A . . 1.480(3) yes
    N1A C5A . . 1.355(3) yes
    N2A C8A . . 1.353(3) yes
    N2A C7A . . 1.430(3) yes
    N3A C3A . . 1.335(3) yes
    N2A H2N2 . . 0.88(2) no
    N3A H1N3 . . 0.90(2) no
    N3A H2N3 . . 0.93(3) no
    O1B C8B . . 1.222(3) yes
    O2B C15B . . 1.244(3) yes
    O3B C15B . . 1.249(3) yes
    N1B C7B . . 1.484(3) yes
    N1B C1B . . 1.341(3) yes
    N1B C5B . . 1.351(3) yes
    N2B C7B . . 1.435(3) yes
    N2B C8B . . 1.349(3) yes
    N3B C3B . . 1.335(3) yes
    N2B H1N2 . . 0.90(3) no
    N3B H3N3 . . 0.95(3) no
    N3B H4N3 . . 0.89(2) no
    C1A C2A . . 1.346(3) no
    C2A C3A . . 1.408(3) no
    C3A C4A . . 1.419(3) no
    C4A C6A . . 1.498(3) no
    C4A C5A . . 1.359(3) no
    C8A C9A . . 1.494(3) no
    C9A C10A . . 1.383(3) no
    C9A C14A . . 1.395(3) no
    C10A C11A . . 1.382(4) no
    C11A C12A . . 1.364(4) no
    C12A C13A . . 1.379(3) no
    C13A C14A . . 1.385(3) no
    C14A C15A . . 1.507(3) no
    C1A H1AA . . 0.9300 no
    C2A H2AA . . 0.9300 no
    C5A H5AA . . 0.9300 no
    C6A H6AB . . 0.9600 no
    C6A H6AA . . 0.9600 no
    C6A H6AC . . 0.9600 no
    C7A H7AB . . 0.9700 no
    C7A H7AA . . 0.9700 no
    C10A H10A . . 0.9300 no
    C11A H11A . . 0.9300 no
    C12A H12A . . 0.9300 no
    C13A H13A . . 0.9300 no
    C1B C2B . . 1.358(3) no
    C2B C3B . . 1.407(3) no
    C3B C4B . . 1.423(3) no
    C4B C6B . . 1.494(3) no
    C4B C5B . . 1.360(3) no
    C8B C9B . . 1.494(3) no
    C9B C10B . . 1.386(3) no
    C9B C14B . . 1.395(3) no
    C10B C11B . . 1.381(4) no
    C11B C12B . . 1.368(4) no
    C12B C13B . . 1.373(4) no
    C13B C14B . . 1.386(3) no
    C14B C15B . . 1.512(3) no
    C1B H1BA . . 0.9300 no
    C2B H2BA . . 0.9300 no
    C5B H5BA . . 0.9300 no
    C6B H6BB . . 0.9600 no
    C6B H6BA . . 0.9600 no
    C6B H6BC . . 0.9600 no
    C7B H7BB . . 0.9700 no
    C7B H7BA . . 0.9700 no
    C10B H10B . . 0.9300 no
    C11B H11B . . 0.9300 no
    C12B H12B . . 0.9300 no
    C13B H13B . . 0.9300 no
loop_
    _geom_angle_atom_site_label_1
    _geom_angle_atom_site_label_2
    _geom_angle_atom_site_label_3
    _geom_angle_site_symmetry_1
    _geom_angle_site_symmetry_2
    _geom_angle_site_symmetry_3
    _geom_angle
    _geom_angle_publ_flag
    H1W1 O1W H2W1 . . . 102.00 no
    C1A N1A C5A . . . 119.30(18) yes
    C5A N1A C7A . . . 119.47(17) yes
    C1A N1A C7A . . . 121.19(17) yes
    C7A N2A C8A . . . 119.71(18) yes
    C7A N2A H2N2 . . . 119.0(13) no
    C8A N2A H2N2 . . . 118.7(14) no
    C3A N3A H2N3 . . . 117.3(18) no
    H2N3 N3A H1N3 . . . 119(2) no
    C3A N3A H1N3 . . . 120.5(18) no
    C8B N2B H1N2 . . . 119(2) no
    C7B N2B H1N2 . . . 120(2) no
    C3B N3B H3N3 . . . 122.2(18) no
    C3B N3B H4N3 . . . 119.5(17) no
    H4N3 N3B H3N3 . . . 118(2) no
    N1A C1A C2A . . . 121.03(19) yes
    C1A C2A C3A . . . 121.3(2) no
    C2A C3A C4A . . . 117.04(19) no
    N3A C3A C2A . . . 121.5(2) yes
    N3A C3A C4A . . . 121.5(2) yes
    C3A C4A C6A . . . 121.1(2) no
    C3A C4A C5A . . . 118.23(19) no
    C5A C4A C6A . . . 120.7(2) no
    N1A C5A C4A . . . 123.08(19) yes
    N1A C7A N2A . . . 113.36(16) yes
    O1A C8A N2A . . . 121.8(2) yes
    N2A C8A C9A . . . 116.71(18) yes
    O1A C8A C9A . . . 121.54(18) yes
    C8A C9A C14A . . . 118.39(18) no
    C10A C9A C14A . . . 119.6(2) no
    C8A C9A C10A . . . 121.9(2) no
    C9A C10A C11A . . . 120.5(2) no
    C10A C11A C12A . . . 119.9(2) no
    C11A C12A C13A . . . 120.4(2) no
    C12A C13A C14A . . . 120.6(2) no
    C9A C14A C15A . . . 119.71(19) no
    C13A C14A C15A . . . 121.2(2) no
    C9A C14A C13A . . . 119.0(2) no
    O3A C15A C14A . . . 117.7(2) yes
    O2A C15A O3A . . . 126.7(2) yes
    O2A C15A C14A . . . 115.5(2) yes
    C2A C1A H1AA . . . 119.00 no
    N1A C1A H1AA . . . 119.00 no
    C3A C2A H2AA . . . 119.00 no
    C1A C2A H2AA . . . 119.00 no
    N1A C5A H5AA . . . 118.00 no
    C4A C5A H5AA . . . 119.00 no
    C4A C6A H6AC . . . 109.00 no
    H6AA C6A H6AB . . . 109.00 no
    C4A C6A H6AB . . . 110.00 no
    C4A C6A H6AA . . . 109.00 no
    H6AA C6A H6AC . . . 110.00 no
    H6AB C6A H6AC . . . 109.00 no
    H7AA C7A H7AB . . . 108.00 no
    N2A C7A H7AB . . . 109.00 no
    N2A C7A H7AA . . . 109.00 no
    N1A C7A H7AA . . . 109.00 no
    N1A C7A H7AB . . . 109.00 no
    C11A C10A H10A . . . 120.00 no
    C9A C10A H10A . . . 120.00 no
    C10A C11A H11A . . . 120.00 no
    C12A C11A H11A . . . 120.00 no
    C13A C12A H12A . . . 120.00 no
    C11A C12A H12A . . . 120.00 no
    C14A C13A H13A . . . 120.00 no
    C12A C13A H13A . . . 120.00 no
    C1B N1B C5B . . . 119.32(18) yes
    C1B N1B C7B . . . 120.78(18) yes
    C5B N1B C7B . . . 119.84(17) yes
    C7B N2B C8B . . . 120.11(19) yes
    N1B C1B C2B . . . 121.2(2) yes
    C1B C2B C3B . . . 121.04(19) no
    N3B C3B C2B . . . 122.2(2) yes
    N3B C3B C4B . . . 120.95(19) yes
    C2B C3B C4B . . . 116.82(18) no
    C3B C4B C5B . . . 118.46(18) no
    C3B C4B C6B . . . 120.72(19) no
    C5B C4B C6B . . . 120.77(19) no
    N1B C5B C4B . . . 123.12(19) yes
    N1B C7B N2B . . . 113.19(19) yes
    O1B C8B C9B . . . 121.33(19) yes
    N2B C8B C9B . . . 116.39(18) yes
    O1B C8B N2B . . . 122.1(2) yes
    C10B C9B C14B . . . 119.4(2) no
    C8B C9B C10B . . . 119.14(19) no
    C8B C9B C14B . . . 121.05(19) no
    C9B C10B C11B . . . 120.6(2) no
    C10B C11B C12B . . . 120.1(3) no
    C11B C12B C13B . . . 119.8(3) no
    C12B C13B C14B . . . 121.3(2) no
    C9B C14B C13B . . . 118.78(19) no
    C9B C14B C15B . . . 121.88(18) no
    C13B C14B C15B . . . 119.32(18) no
    O2B C15B C14B . . . 117.17(17) yes
    O2B C15B O3B . . . 125.5(2) yes
    O3B C15B C14B . . . 117.32(19) yes
    C2B C1B H1BA . . . 119.00 no
    N1B C1B H1BA . . . 119.00 no
    C1B C2B H2BA . . . 119.00 no
    C3B C2B H2BA . . . 119.00 no
    C4B C5B H5BA . . . 118.00 no
    N1B C5B H5BA . . . 118.00 no
    C4B C6B H6BA . . . 109.00 no
    C4B C6B H6BC . . . 110.00 no
    H6BA C6B H6BB . . . 109.00 no
    C4B C6B H6BB . . . 109.00 no
    H6BB C6B H6BC . . . 110.00 no
    H6BA C6B H6BC . . . 110.00 no
    N1B C7B H7BB . . . 109.00 no
    N2B C7B H7BA . . . 109.00 no
    N1B C7B H7BA . . . 109.00 no
    H7BA C7B H7BB . . . 108.00 no
    N2B C7B H7BB . . . 109.00 no
    C9B C10B H10B . . . 120.00 no
    C11B C10B H10B . . . 120.00 no
    C12B C11B H11B . . . 120.00 no
    C10B C11B H11B . . . 120.00 no
    C11B C12B H12B . . . 120.00 no
    C13B C12B H12B . . . 120.00 no
    C12B C13B H13B . . . 119.00 no
    C14B C13B H13B . . . 119.00 no
loop_
    _geom_torsion_atom_site_label_1
    _geom_torsion_atom_site_label_2
    _geom_torsion_atom_site_label_3
    _geom_torsion_atom_site_label_4
    _geom_torsion_site_symmetry_1
    _geom_torsion_site_symmetry_2
    _geom_torsion_site_symmetry_3
    _geom_torsion_site_symmetry_4
    _geom_torsion
    _geom_torsion_publ_flag
    C5A N1A C1A C2A . . . . 0.8(3) no
    C7A N1A C1A C2A . . . . 178.52(18) no
    C1A N1A C5A C4A . . . . -1.7(3) no
    C7A N1A C5A C4A . . . . -179.45(18) no
    C1A N1A C7A N2A . . . . 112.8(2) no
    C5A N1A C7A N2A . . . . -69.5(2) no
    C8A N2A C7A N1A . . . . -88.4(2) no
    C7A N2A C8A O1A . . . . 15.1(3) no
    C7A N2A C8A C9A . . . . -165.31(18) no
    C7B N1B C5B C4B . . . . -178.6(2) no
    C1B N1B C7B N2B . . . . 97.4(2) no
    C5B N1B C7B N2B . . . . -85.4(2) no
    C5B N1B C1B C2B . . . . 1.1(3) no
    C7B N1B C1B C2B . . . . 178.3(2) no
    C1B N1B C5B C4B . . . . -1.4(3) no
    C8B N2B C7B N1B . . . . -83.4(2) no
    C7B N2B C8B O1B . . . . 4.4(3) no
    C7B N2B C8B C9B . . . . -179.84(19) no
    N1A C1A C2A C3A . . . . 1.5(3) no
    C1A C2A C3A N3A . . . . 177.5(2) no
    C1A C2A C3A C4A . . . . -2.8(3) no
    N3A C3A C4A C5A . . . . -178.40(19) no
    C2A C3A C4A C6A . . . . -178.4(2) no
    C2A C3A C4A C5A . . . . 2.0(3) no
    N3A C3A C4A C6A . . . . 1.3(3) no
    C6A C4A C5A N1A . . . . -179.4(2) no
    C3A C4A C5A N1A . . . . 0.3(3) no
    O1A C8A C9A C10A . . . . 111.7(2) no
    N2A C8A C9A C14A . . . . 116.8(2) no
    O1A C8A C9A C14A . . . . -63.6(3) no
    N2A C8A C9A C10A . . . . -67.9(3) no
    C14A C9A C10A C11A . . . . -0.5(3) no
    C8A C9A C14A C13A . . . . 175.42(19) no
    C8A C9A C14A C15A . . . . -7.8(3) no
    C10A C9A C14A C13A . . . . 0.0(3) no
    C10A C9A C14A C15A . . . . 176.8(2) no
    C8A C9A C10A C11A . . . . -175.8(2) no
    C9A C10A C11A C12A . . . . 0.0(4) no
    C10A C11A C12A C13A . . . . 1.0(4) no
    C11A C12A C13A C14A . . . . -1.6(4) no
    C12A C13A C14A C15A . . . . -175.7(2) no
    C12A C13A C14A C9A . . . . 1.0(3) no
    C9A C14A C15A O2A . . . . -51.8(3) no
    C13A C14A C15A O3A . . . . -52.1(3) no
    C9A C14A C15A O3A . . . . 131.2(2) no
    C13A C14A C15A O2A . . . . 125.0(2) no
    N1B C1B C2B C3B . . . . 0.1(3) no
    C1B C2B C3B N3B . . . . 179.6(2) no
    C1B C2B C3B C4B . . . . -1.0(3) no
    N3B C3B C4B C5B . . . . -179.8(2) no
    N3B C3B C4B C6B . . . . 2.6(3) no
    C2B C3B C4B C5B . . . . 0.8(3) no
    C2B C3B C4B C6B . . . . -176.8(2) no
    C3B C4B C5B N1B . . . . 0.4(3) no
    C6B C4B C5B N1B . . . . 178.0(2) no
    O1B C8B C9B C10B . . . . 115.5(3) no
    O1B C8B C9B C14B . . . . -57.2(3) no
    N2B C8B C9B C10B . . . . -60.3(3) no
    N2B C8B C9B C14B . . . . 127.0(2) no
    C8B C9B C10B C11B . . . . -171.8(2) no
    C14B C9B C10B C11B . . . . 1.1(4) no
    C8B C9B C14B C13B . . . . 171.6(2) no
    C8B C9B C14B C15B . . . . -10.1(3) no
    C10B C9B C14B C13B . . . . -1.2(3) no
    C10B C9B C14B C15B . . . . 177.2(2) no
    C9B C10B C11B C12B . . . . -0.4(4) no
    C10B C11B C12B C13B . . . . -0.4(4) no
    C11B C12B C13B C14B . . . . 0.4(4) no
    C12B C13B C14B C9B . . . . 0.4(3) no
    C12B C13B C14B C15B . . . . -178.0(2) no
    C9B C14B C15B O2B . . . . -38.6(3) no
    C9B C14B C15B O3B . . . . 142.6(2) no
    C13B C14B C15B O2B . . . . 139.7(2) no
    C13B C14B C15B O3B . . . . -39.1(3) no
loop_
    _geom_hbond_atom_site_label_D
    _geom_hbond_atom_site_label_H
    _geom_hbond_atom_site_label_A
    _geom_hbond_site_symmetry_A
    _geom_hbond_distance_DH
    _geom_hbond_distance_HA
    _geom_hbond_distance_DA
    _geom_hbond_angle_DHA
    _geom_hbond_publ_flag
    N2A H2N2 O2B . 0.88(2) 2.03(2) 2.897(2) 173(2) yes
    N3A H2N3 O3B 5_455 0.93(3) 1.95(3) 2.864(3) 168(2) yes
    N3A H1N3 O3A 5_445 0.90(2) 2.01(3) 2.864(3) 157(2) yes
    N2B H1N2 O2A . 0.90(3) 2.12(3) 3.006(3) 171(3) yes
    N3B H4N3 O3B 4_554 0.89(2) 2.01(3) 2.887(3) 167(2) yes
    N3B H3N3 O3A 4_564 0.95(3) 2.03(3) 2.935(3) 161(3) yes
    O1W H1W1 O2B . 0.8700 1.8700 2.681(3) 155 yes
    O1W H2W1 O2A 6_545 0.8600 1.8100 2.581(3) 147 yes
    C1A H1AA O1B 6_555 0.9300 2.5300 3.355(3) 147 yes
    C5A H5AA O1W . 0.9300 2.2700 3.083(3) 146 yes
    C7A H7AA O1W . 0.9700 2.4700 3.139(3) 126 yes
    C7A H7AB O1B 6_555 0.9700 2.4000 3.336(3) 162 yes
    C1B H1BA O1A 6_545 0.9300 2.2000 3.053(3) 152 yes
    C2A H2AA <i>Cg</i>1 5_455 0.93 2.95 3.831(2) 158 y
    C11B H11B <i>Cg</i>2 2_655 0.93 2.94 3.721(3) 142 y
_iucr_refine_instructions_details
;
TITL a in C2/c
CELL 0.71073  21.31567  11.98830  22.86420  90.0000 103.7289  90.0000
ZERR   8.00   0.00179   0.00080   0.00150   0.0000   0.0024   0.0000
LATT  7
SYMM -X, Y, 0.5-Z
SFAC C H N O
UNIT 240 256 48 56
TEMP 21.000
SIZE 0.131 0.262 0.282
L.S. 10
BOND $H
FMAP 2 2 60
PLAN 20
ACTA
CONF
rem DFIX 0.85 0.01 O1W H1W1 O1W H2W1
rem DANG 1.34 0.01 H1W1 H2W1
WGHT    0.064700    3.898100
FVAR       0.20288
O1A   4    0.225834    0.401059    0.400318    11.00000    0.06009    0.03819 =
         0.06497   -0.00169    0.01286    0.01084
O2A   4    0.343332    0.408487    0.335647    11.00000    0.09763    0.06412 =
         0.04869    0.00788    0.00961   -0.01386
O3A   4    0.385356    0.533159    0.407103    11.00000    0.09424    0.04960 =
         0.07577   -0.00401    0.04767   -0.01607
N1A   3    0.110352    0.258574    0.314409    11.00000    0.03412    0.04015 =
         0.03900    0.00260    0.01054   -0.00230
N2A   3    0.226525    0.238447    0.351553    11.00000    0.03429    0.03736 =
         0.05166   -0.00160    0.01035    0.00187
H2N2  2    0.248478    0.178055    0.348067    11.00000    0.03593
N3A   3   -0.069185    0.215687    0.347587    11.00000    0.03981    0.04915 =
         0.05801    0.00386    0.02031    0.00022
H2N3  2   -0.089270    0.279525    0.357956    11.00000    0.07501
H1N3  2   -0.082137    0.147356    0.357492    11.00000    0.07209
C1A   1    0.073528    0.347657    0.319381    11.00000    0.04385    0.03752 =
         0.04179    0.00252    0.00988   -0.00186
AFIX  43
H1AA  2    0.089420    0.419035    0.316067    11.00000   -1.20000
AFIX   0
C2A   1    0.014053    0.335052    0.329078    11.00000    0.04343    0.03816 =
         0.04235    0.00207    0.01274    0.00598
AFIX  43
H2AA  2   -0.010826    0.397888    0.331406    11.00000   -1.20000
AFIX   0
C3A   1   -0.011202    0.228509    0.335763    11.00000    0.03664    0.04444 =
         0.03232    0.00201    0.00742   -0.00007
C4A   1    0.027538    0.135300    0.329047    11.00000    0.04100    0.04004 =
         0.04533   -0.00102    0.01434   -0.00263
C5A   1    0.086700    0.154684    0.318522    11.00000    0.04121    0.03894 =
         0.04805   -0.00022    0.01335    0.00398
AFIX  43
H5AA  2    0.112151    0.093816    0.313927    11.00000   -1.20000
AFIX   0
C6A   1    0.004237    0.018504    0.333758    11.00000    0.06182    0.04278 =
         0.10057    0.00226    0.03817   -0.00438
AFIX 137
H6AA  2   -0.037103    0.008918    0.306282    11.00000   -1.50000
H6AB  2    0.000335    0.004937    0.374123    11.00000   -1.50000
H6AC  2    0.034547   -0.033189    0.323888    11.00000   -1.50000
AFIX   0
C7A   1    0.175137    0.271998    0.302302    11.00000    0.03664    0.04971 =
         0.04526    0.00447    0.01296   -0.00240
AFIX  23
H7AA  2    0.177191    0.228222    0.267126    11.00000   -1.20000
H7AB  2    0.181232    0.349654    0.293093    11.00000   -1.20000
AFIX   0
C8A   1    0.252604    0.313083    0.394861    11.00000    0.04250    0.03387 =
         0.04552    0.00517    0.01713   -0.00150
C9A   1    0.315668    0.282112    0.436076    11.00000    0.04130    0.03909 =
         0.03649   -0.00080    0.01265    0.00139
C10A  1    0.320822    0.195642    0.476930    11.00000    0.05646    0.04423 =
         0.04900    0.00441    0.01920    0.00024
AFIX  43
H10A  2    0.284877    0.151976    0.477376    11.00000   -1.20000
AFIX   0
C11A  1    0.378953    0.173561    0.517115    11.00000    0.07246    0.05827 =
         0.04189    0.01074    0.01268    0.00773
AFIX  43
H11A  2    0.382072    0.115176    0.544438    11.00000   -1.20000
AFIX   0
C12A  1    0.431747    0.237511    0.516650    11.00000    0.06109    0.07702 =
         0.03661   -0.00116    0.00223    0.01356
AFIX  43
H12A  2    0.471001    0.221886    0.543323    11.00000   -1.20000
AFIX   0
C13A  1    0.427243    0.325149    0.476872    11.00000    0.04436    0.06232 =
         0.04913   -0.00718    0.00994   -0.00555
AFIX  43
H13A  2    0.463270    0.369335    0.477552    11.00000   -1.20000
AFIX   0
C14A  1    0.369556    0.348048    0.435884    11.00000    0.04320    0.04593 =
         0.03705   -0.00221    0.01346    0.00009
C15A  1    0.365047    0.438519    0.389314    11.00000    0.05191    0.04454 =
         0.05744   -0.00008    0.02428   -0.00819
O1B   4    0.339466    0.043303    0.230608    11.00000    0.07940    0.04553 =
         0.04846   -0.00841   -0.00146    0.01021
O3B   4    0.358519   -0.109859    0.386746    11.00000    0.06579    0.04231 =
         0.07750    0.02037    0.02767    0.00708
O2B   4    0.293294    0.029044    0.347757    11.00000    0.03938    0.04269 =
         0.07650    0.00349    0.01026    0.00059
N1B   3    0.293463    0.241855    0.133437    11.00000    0.04317    0.03911 =
         0.04446    0.00692    0.01154    0.00523
N2B   3    0.322198    0.226084    0.242850    11.00000    0.05380    0.03705 =
         0.04377    0.00666    0.01319    0.00609
H1N2  2    0.331122    0.284626    0.268239    11.00000    0.08697
N3B   3    0.352852    0.277766   -0.024106    11.00000    0.05845    0.04758 =
         0.04614   -0.00748    0.01754    0.00494
H4N3  2    0.353744    0.218863   -0.047121    11.00000    0.06017
H3N3  2    0.362937    0.348602   -0.038203    11.00000    0.07710
C1B   1    0.298523    0.152024    0.099854    11.00000    0.04183    0.03778 =
         0.05220    0.00543    0.00454   -0.00001
AFIX  43
H1BA  2    0.288610    0.081933    0.112601    11.00000   -1.20000
AFIX   0
C2B   1    0.317836    0.161548    0.047637    11.00000    0.04178    0.03763 =
         0.04915   -0.00550    0.00254    0.00565
AFIX  43
H2BA  2    0.320878    0.097942    0.025188    11.00000   -1.20000
AFIX   0
C3B   1    0.333335    0.266138    0.026916    11.00000    0.03143    0.04331 =
         0.04059   -0.00044    0.00439    0.00676
C4B   1    0.326689    0.360499    0.062723    11.00000    0.04318    0.03583 =
         0.04129    0.00102    0.01003    0.00275
C5B   1    0.306836    0.343837    0.114342    11.00000    0.04838    0.03618 =
         0.04325    0.00297    0.01195    0.00450
AFIX  43
H5BA  2    0.302245    0.405566    0.137608    11.00000   -1.20000
AFIX   0
C6B   1    0.338684    0.475647    0.042773    11.00000    0.08617    0.04339 =
         0.05164   -0.00041    0.02456   -0.00425
AFIX 137
H6BA  2    0.310808    0.489855    0.003893    11.00000   -1.50000
H6BB  2    0.382898    0.482125    0.040391    11.00000   -1.50000
H6BC  2    0.330048    0.528914    0.071222    11.00000   -1.50000
AFIX   0
C7B   1    0.270552    0.230891    0.189632    11.00000    0.04847    0.05290 =
         0.04956    0.01516    0.01891    0.00615
AFIX  23
H7BA  2    0.242990    0.293896    0.192777    11.00000   -1.20000
H7BB  2    0.244723    0.163697    0.187286    11.00000   -1.20000
AFIX   0
C8B   1    0.352139    0.128398    0.260475    11.00000    0.04945    0.03612 =
         0.04006    0.00248    0.01613    0.00224
C9B   1    0.405178    0.131265    0.316469    11.00000    0.03904    0.03825 =
         0.04431   -0.00349    0.01401    0.00023
C10B  1    0.458388    0.198770    0.318293    11.00000    0.05747    0.06065 =
         0.06523    0.00541    0.02343   -0.01329
AFIX  43
H10B  2    0.458143    0.248453    0.287001    11.00000   -1.20000
AFIX   0
C11B  1    0.511782    0.192894    0.366189    11.00000    0.04709    0.08044 =
         0.09071   -0.00562    0.01115   -0.02255
AFIX  43
H11B  2    0.547357    0.238245    0.366920    11.00000   -1.20000
AFIX   0
C12B  1    0.512399    0.120421    0.412569    11.00000    0.04235    0.08189 =
         0.06738   -0.00846    0.00079   -0.00556
AFIX  43
H12B  2    0.548457    0.116104    0.444692    11.00000   -1.20000
AFIX   0
C13B  1    0.459614    0.054085    0.411537    11.00000    0.04738    0.05833 =
         0.04633   -0.00125    0.00619    0.00308
AFIX  43
H13B  2    0.460272    0.005332    0.443316    11.00000   -1.20000
AFIX   0
C14B  1    0.405385    0.058357    0.364075    11.00000    0.03780    0.03622 =
         0.03797   -0.00401    0.01052    0.00349
C15B  1    0.347647   -0.013488    0.366019    11.00000    0.04352    0.03430 =
         0.03961    0.00086    0.01311    0.00319
O1W   4    0.182244    0.022348    0.262987    11.00000    0.06486    0.13159 =
         0.07521   -0.03855    0.00743    0.02132
AFIX   3
H1W1  2    0.222184    0.014128    0.282037    11.00000   -1.50000
H2W1  2    0.175974   -0.036372    0.240427    11.00000   -1.50000
HKLF 4 1 1 2 0 -1 0 0 0 0 1
REM  a in C2/c
REM R1 =  0.0465 for   3847 Fo > 4sig(Fo)  and  0.0714 for all   5430 data
REM    414 parameters refined using      0 restraints
END
WGHT      0.0647      3.9097
REM Highest difference peak  0.482,  deepest hole -0.285,  1-sigma level  0.041
Q1    1   0.3242  0.4746  0.3566  11.00000  0.05    0.48
Q2    1   0.1769 -0.0622  0.2611  11.00000  0.05    0.40
Q3    1   0.4146  0.5568  0.4441  11.00000  0.05    0.28
Q4    1   0.1786 -0.0080  0.2133  11.00000  0.05    0.23
Q5    1   0.3196  0.0739  0.0081  11.00000  0.05    0.19
Q6    1   0.3227  0.3219  0.0425  11.00000  0.05    0.17
Q7    1   0.3419  0.3305  0.4428  11.00000  0.05    0.15
Q8    1   0.3633 -0.0817  0.3640  11.00000  0.05    0.14
Q9    1   0.3032  0.1405  0.4015  11.00000  0.05    0.14
Q10   1   0.0018  0.1781  0.3293  11.00000  0.05    0.14
Q11   1   0.3612  0.5711  0.3800  11.00000  0.05    0.14
Q12   1   0.0244  0.1623  0.3442  11.00000  0.05    0.14
Q13   1   0.2732  0.1697  0.1629  11.00000  0.05    0.13
Q14   1   0.4018 -0.1200  0.4234  11.00000  0.05    0.13
Q15   1   0.1020  0.1115  0.3012  11.00000  0.05    0.13
Q16   1   0.2400 -0.1183  0.2220  11.00000  0.05    0.13
Q17   1   0.0844  0.2998  0.3011  11.00000  0.05    0.13
Q18   1   0.1795  0.4609  0.4399  11.00000  0.05    0.12
Q19   1   0.0216  0.0898  0.3382  11.00000  0.05    0.12
Q20   1   0.1644  0.1873  0.2574  11.00000  0.05    0.12
;
