# Supplementary material for: The crystal structure of zwitterionic 2-{[(4-imin­iumyl-3-methyl-1,4-di­hydro­pyridin-1-yl)meth­yl]carbamo­yl}benzoate hemihydrate
Source: Acta Crystallogr E Crystallogr Commun. 2017 Jun 2;73(Pt 7):927–31. doi: 10.1107/S2056989017007836 (PMC5499261; doi:10.1107/S2056989017007836)
Supplement: Supplementary file 2 [file e-73-00927-Isup2.hkl]

# 
# h,k,l, Fc-squared, Fo-squared, sigma(Fo-squared) and status flag 
# 
data_I
_shelx_title ' a in C2/c' 
_shelx_refln_list_code          4 
_shelx_F_calc_maximum      480.51 
_exptl_crystal_F_000      2480.00 
_reflns_d_resolution_high  0.8162 
 
loop_ 
 _symmetry_equiv_pos_as_xyz 
 'x, y, z' 
 '-x, y, -z+1/2' 
 'x+1/2, y+1/2, z' 
 '-x+1/2, y+1/2, -z+1/2' 
 '-x, -y, -z' 
 'x, -y, z-1/2' 
 '-x+1/2, -y+1/2, -z' 
 'x+1/2, -y+1/2, z-1/2' 
 
_cell_length_a    21.3157 
_cell_length_b    11.9883 
_cell_length_c    22.8642 
_cell_angle_alpha  90.000 
_cell_angle_beta  103.729 
_cell_angle_gamma  90.000 
 
_shelx_F_squared_multiplier     1.000 
 
loop_ 
 _refln_index_h 
 _refln_index_k 
 _refln_index_l 
 _refln_F_squared_calc 
 _refln_F_squared_meas 
 _refln_F_squared_sigma 
 _refln_observed_status 
   2   0   0    42440.17    41680.22    321.30 o 
   4   0   0    22921.98    23432.08    176.07 o 
   6   0   0   115351.99   116103.78    973.14 o 
   8   0   0     5222.28     5012.89     86.29 o 
  10   0   0     1328.01     1488.77     29.18 o 
  12   0   0     8964.79    10028.04    128.73 o 
  14   0   0      162.75       58.71     25.97 o 
  16   0   0       17.56       20.76     21.23 o 
  18   0   0        0.20        1.51     25.50 o 
  20   0   0      494.83      475.12     56.89 o 
  22   0   0       79.75      114.26     45.55 o 
  24   0   0       31.39       63.07     50.36 o 
   1   1   0     1680.97     1504.86     14.02 o 
   3   1   0      213.19       63.77      3.42 o 
   5   1   0     2991.48     3048.89     24.30 o 
   7   1   0     7817.36     7661.75     67.78 o 
   9   1   0     1570.69     1633.09     28.48 o 
  11   1   0     2548.94     2516.94     39.41 o 
  13   1   0      954.37      945.90     28.06 o 
  15   1   0      205.57      128.96     17.08 o 
  17   1   0     2275.26     2590.35     66.46 o 
  19   1   0      999.58     1074.90     61.26 o 
  21   1   0      117.85      133.95     30.43 o 
  23   1   0       30.38       80.60     32.76 o 
  25   1   0        3.31       -1.26     40.69 o 
   0   2   0   118370.44   105141.73    805.86 o 
   2   2   0     1636.42      971.07     10.39 o 
   4   2   0    14949.80    15371.51     89.65 o 
   6   2   0     6520.48     6178.91     51.08 o 
   8   2   0     6314.27     6535.13     57.74 o 
  10   2   0      244.78      283.17     11.30 o 
  12   2   0     2561.62     2830.16     47.74 o 
  14   2   0      209.71      156.48     17.08 o 
  16   2   0     2882.36     2880.56     73.71 o 
  18   2   0      129.30      136.78     25.24 o 
  20   2   0     2022.13     1957.72     76.86 o 
  22   2   0        1.53      -15.95     26.88 o 
  24   2   0      156.01      103.43     46.28 o 
   1   3   0    18683.14    18534.04    106.24 o 
   3   3   0        5.87        3.37      3.93 o 
   5   3   0     8231.72     8484.79     68.12 o 
   7   3   0     6645.49     7119.47     63.82 o 
   9   3   0     5284.91     5186.16     54.87 o 
  11   3   0     2781.16     2912.01     38.87 o 
  13   3   0      696.52      636.37     32.60 o 
  15   3   0       19.26       46.96     14.88 o 
  17   3   0     2099.49     2355.92     67.93 o 
  19   3   0        0.11      -13.77     20.66 o 
  21   3   0       86.42       70.34     26.87 o 
  23   3   0       26.29      -21.40     36.65 o 
   0   4   0    25376.09    25837.84    262.40 o 
   2   4   0     9742.77     9479.87     76.25 o 
   4   4   0     1149.85     1001.92     18.37 o 
   6   4   0     3797.27     4266.03     55.05 o 
   8   4   0     4002.43     4238.08     56.78 o 
  10   4   0      169.94      172.72     12.07 o 
  12   4   0      305.24      313.71     15.84 o 
  14   4   0      449.37      484.98     25.73 o 
  16   4   0      112.06      123.69     20.55 o 
  18   4   0     4721.12     5330.45     97.07 o 
  20   4   0        1.85      -19.25     19.25 o 
  22   4   0       73.36       17.54     32.82 o 
  24   4   0        5.45        8.57     29.66 o 
   1   5   0     2523.03     3075.79     32.61 o 
   3   5   0       14.86       14.32      5.90 o 
   5   5   0     1640.85     1444.67     34.83 o 
   7   5   0       82.43       86.51     12.02 o 
   9   5   0     1696.67     1674.41     40.31 o 
  11   5   0       26.15        3.88     11.21 o 
  13   5   0     3330.91     3247.68     54.73 o 
  15   5   0      300.79      231.24     27.18 o 
  17   5   0        1.80       23.96     18.93 o 
  19   5   0       39.35       10.74     22.80 o 
  21   5   0      200.73      137.31     34.60 o 
  23   5   0       46.87       11.16     41.39 o 
   0   6   0      204.14      250.14     23.99 o 
   2   6   0     4134.67     4312.49     45.20 o 
   4   6   0      192.61      226.45     14.65 o 
   6   6   0      478.29      558.95     24.38 o 
   8   6   0      552.97      618.18     27.38 o 
  10   6   0     1613.31     1523.24     42.67 o 
  12   6   0      441.96      454.68     28.61 o 
  14   6   0      111.09      108.35     17.97 o 
  16   6   0     1290.32     1415.54     54.26 o 
  18   6   0     1956.41     1826.76     76.53 o 
  20   6   0       55.05       26.28     27.45 o 
  22   6   0      148.67      138.42     45.48 o 
   1   7   0      241.91      254.82     19.55 o 
   3   7   0      651.59      626.76     17.50 o 
   5   7   0      293.37      256.24     14.26 o 
   7   7   0      733.26      735.39     40.96 o 
   9   7   0       47.59       28.69     14.04 o 
  11   7   0      662.79      719.36     34.77 o 
  13   7   0     1570.27     1658.29     55.11 o 
  15   7   0     2092.64     2308.07     77.99 o 
  17   7   0      483.55      524.11     42.39 o 
  19   7   0      145.08       27.31     36.28 o 
  21   7   0        0.16       13.74     30.94 o 
   0   8   0     7462.01     7435.95    142.37 o 
   2   8   0      940.65      945.04     39.89 o 
   4   8   0       66.04       56.98     11.87 o 
   6   8   0     1711.67     1712.78     63.39 o 
   8   8   0       12.72        3.60     13.28 o 
  10   8   0      319.74      322.98     25.65 o 
  12   8   0        3.64      -14.36     16.44 o 
  14   8   0      585.20      642.85     45.43 o 
  16   8   0      736.21      792.68     52.15 o 
  18   8   0      447.38      429.42     49.89 o 
  20   8   0       18.55       -0.87     37.55 o 
   1   9   0      243.18      187.83     21.05 o 
   3   9   0     1524.04     1442.48     48.17 o 
   5   9   0      799.08      826.83     40.31 o 
   7   9   0       72.90       91.64     19.29 o 
   9   9   0      317.02      320.15     28.95 o 
  11   9   0      842.89      781.76     43.91 o 
  13   9   0        4.02      -21.05     21.05 o 
  15   9   0       54.79       52.94     26.18 o 
  17   9   0        7.51       -2.50     30.43 o 
  19   9   0       49.58       39.20     36.75 o 
   0  10   0     5315.76     5695.54    133.65 o 
   2  10   0        4.60        3.46     16.29 o 
   4  10   0      878.94      916.87     45.41 o 
   6  10   0       78.73       89.91     22.16 o 
   8  10   0      634.84      681.29     40.37 o 
  10  10   0     1642.40     1733.85     66.44 o 
  12  10   0      183.13      174.86     34.91 o 
  14  10   0       32.49       55.58     29.77 o 
  16  10   0       39.48       46.56     31.00 o 
  18  10   0       48.54       39.54     35.78 o 
   1  11   0       65.23       22.65     19.20 o 
   3  11   0       66.25      110.56     25.39 o 
   5  11   0      257.63      218.83     29.11 o 
   7  11   0      834.32      762.04     44.04 o 
   9  11   0       59.30       84.87     23.28 o 
  11  11   0      215.28      145.14     30.69 o 
  13  11   0        0.02       22.12     31.57 o 
  15  11   0        4.30       28.99     30.30 o 
   0  12   0        3.52       -3.70     27.57 o 
   2  12   0      152.61      168.02     32.74 o 
   4  12   0      242.20      273.55     33.20 o 
   6  12   0      307.94      237.62     32.96 o 
   8  12   0        9.56       29.48     21.87 o 
  10  12   0      289.73      246.40     35.46 o 
  12  12   0       17.01      -24.68     24.68 o 
  14  12   0       34.00       64.82     35.55 o 
   1  13   0      263.69      233.86     40.82 o 
   3  13   0       90.68       10.43     27.50 o 
   5  13   0      101.58       78.03     30.61 o 
   7  13   0      344.72      368.64     37.93 o 
   9  13   0       11.36       -0.30     23.92 o 
  11  13   0       17.95       18.86     37.83 o 
   0  14   0        0.27      -44.13     44.13 o 
   2  14   0      173.91      175.36     41.02 o 
   4  14   0       91.62       98.23     34.69 o 
   6  14   0       71.94       70.79     31.20 o 
 -25   1   1      238.14      199.40     56.56 o 
 -23   1   1      154.07       89.11     39.15 o 
 -21   1   1     3409.24     3365.95     98.95 o 
 -19   1   1       78.64       82.68     22.46 o 
 -17   1   1      545.89      608.28     36.27 o 
 -15   1   1     1129.61     1159.90     41.02 o 
 -13   1   1     2625.28     2958.98     47.74 o 
 -11   1   1        0.54        8.40      8.00 o 
  -9   1   1     4685.43     4707.98     48.54 o 
  -7   1   1    19038.92    17956.25    121.94 o 
  -5   1   1        0.91       -3.30      3.30 o 
  -3   1   1    82078.69    76865.28    395.63 o 
  -1   1   1     6247.01     5426.35     35.70 o 
   1   1   1        7.47       -1.62      1.62 o 
   3   1   1     3220.83     3070.44     22.34 o 
   5   1   1    90523.73    91089.76    568.57 o 
   7   1   1    13238.00    14009.33    105.58 o 
   9   1   1     3964.06     4082.83     47.55 o 
  11   1   1       63.96       49.27      9.66 o 
  13   1   1     1636.11     1589.43     45.73 o 
  15   1   1     1245.14     1226.77     44.16 o 
  17   1   1      392.43      408.57     30.69 o 
  19   1   1      288.89      325.70     34.63 o 
  21   1   1       18.20       29.35     27.21 o 
  23   1   1       38.55       12.64     30.62 o 
  25   1   1       16.30       -7.69     41.82 o 
 -24   2   1        3.04       19.00     36.52 o 
 -22   2   1      170.25      131.34     34.29 o 
 -20   2   1       64.71       71.14     26.29 o 
 -18   2   1       24.27       27.44     18.10 o 
 -16   2   1      110.77      114.35     19.18 o 
 -14   2   1      923.52      914.91     35.44 o 
 -12   2   1      176.49      200.02     16.11 o 
 -10   2   1     6572.29     6916.51     66.58 o 
  -8   2   1     1555.27     1538.92     24.49 o 
  -6   2   1     2736.93     2622.59     29.15 o 
  -4   2   1     1313.27     1158.84     14.14 o 
  -2   2   1     9951.79     9700.67     59.02 o 
   0   2   1    12623.56    12444.90     73.16 o 
   2   2   1    17878.45    16681.01     96.23 o 
   4   2   1     2645.03     2697.42     23.19 o 
   6   2   1        4.19       -3.28      4.20 o 
   8   2   1     8945.62     9022.65     73.57 o 
  10   2   1     1937.06     1845.40     34.54 o 
  12   2   1      135.40      111.52     13.93 o 
  14   2   1      173.14       87.02     15.09 o 
  16   2   1     6453.39     6646.64     96.10 o 
  18   2   1      410.92      396.22     34.06 o 
  20   2   1      587.17      488.51     52.77 o 
  22   2   1        4.45       -2.23     24.50 o 
  24   2   1        0.00      -14.54     29.21 o 
 -23   3   1        1.51      -29.63     31.02 o 
 -21   3   1       16.21       -3.30     22.08 o 
 -19   3   1     1314.11     1413.82     64.76 o 
 -17   3   1      153.07      150.94     23.00 o 
 -15   3   1     3723.66     3803.88     66.98 o 
 -13   3   1     2248.88     2372.51     35.30 o 
 -11   3   1      237.82      224.59     12.75 o 
  -9   3   1     1707.96     1749.82     27.31 o 
  -7   3   1     3798.58     3385.16     37.15 o 
  -5   3   1    10135.28    10104.40     78.45 o 
  -3   3   1     5626.64     4948.99     41.90 o 
  -1   3   1     4743.96     4817.54     34.37 o 
   1   3   1    13760.31    12603.13     76.26 o 
   3   3   1     3968.32     3982.99     33.80 o 
   5   3   1     2034.22     1572.89     20.71 o 
   7   3   1     1243.83      998.11     19.88 o 
   9   3   1      187.71      253.08     12.00 o 
  11   3   1      383.57      522.23     17.00 o 
  13   3   1       23.71        4.16     11.17 o 
  15   3   1     1494.93     1618.38     46.10 o 
  17   3   1      714.37      691.57     42.85 o 
  19   3   1       55.59       38.18     22.83 o 
  21   3   1        1.79      -20.25     28.17 o 
  23   3   1      129.76       62.98     31.47 o 
 -24   4   1       53.38       74.02     39.95 o 
 -22   4   1       94.47       56.98     28.99 o 
 -20   4   1      413.42      422.80     41.15 o 
 -18   4   1       67.10       56.82     26.29 o 
 -16   4   1      543.13      602.99     32.80 o 
 -14   4   1      933.43      981.34     34.93 o 
 -12   4   1      159.53      147.42     12.46 o 
 -10   4   1      226.98      263.90     13.58 o 
  -8   4   1     6869.23     7576.17     84.13 o 
  -6   4   1     4402.65     4395.78     52.78 o 
  -4   4   1     2605.88     2985.82     32.97 o 
  -2   4   1        0.01       20.50      5.38 o 
   0   4   1        1.26       15.78      5.47 o 
   2   4   1     1867.40     1611.02     22.40 o 
   4   4   1       11.91       14.23      5.41 o 
   6   4   1     5629.82     5054.53     58.61 o 
   8   4   1    10350.56    10770.09     94.99 o 
  10   4   1     3920.50     3660.80     43.73 o 
  12   4   1      590.47      666.66     21.57 o 
  14   4   1      729.65      678.87     29.68 o 
  16   4   1       30.56       40.78     17.40 o 
  18   4   1       37.07       73.12     21.60 o 
  20   4   1        5.64       -1.71     20.49 o 
  22   4   1      138.70      188.51     38.94 o 
  24   4   1       52.16       71.62     44.75 o 
 -23   5   1       82.64       86.82     33.28 o 
 -21   5   1       17.12      -16.70     25.99 o 
 -19   5   1       56.07        9.61     26.31 o 
 -17   5   1     1289.39     1458.59     54.45 o 
 -15   5   1      432.93      372.82     26.81 o 
 -13   5   1      270.76      237.07     20.73 o 
 -11   5   1     1991.90     1938.93     44.22 o 
  -9   5   1      150.03      109.61     13.85 o 
  -7   5   1     9117.91     9918.87    103.44 o 
  -5   5   1        3.91       -1.62      4.41 o 
  -3   5   1     6215.22     7118.74     61.68 o 
  -1   5   1      132.68       93.77      8.85 o 
   1   5   1      618.43      690.01     21.07 o 
   3   5   1     3993.67     4651.53     48.73 o 
   5   5   1     2019.52     2040.48     30.61 o 
   7   5   1      959.50      944.84     29.01 o 
   9   5   1     8767.57    10090.41    109.11 o 
  11   5   1       82.17      105.10     12.23 o 
  13   5   1      478.24      471.48     27.46 o 
  15   5   1     1333.52     1413.89     54.96 o 
  17   5   1     1398.94     1420.14     68.15 o 
  19   5   1      181.50      183.94     27.85 o 
  21   5   1      304.73      313.73     39.31 o 
  23   5   1      799.12      891.27     69.49 o 
 -22   6   1       62.74       94.04     34.98 o 
 -20   6   1      229.06      212.28     36.09 o 
 -18   6   1     1221.47     1386.79     67.40 o 
 -16   6   1        0.03      -19.99     19.99 o 
 -14   6   1     1065.49     1179.99     44.04 o 
 -12   6   1      372.29      378.00     24.59 o 
 -10   6   1       17.18        3.10     11.44 o 
  -8   6   1     6216.96     6830.22     84.02 o 
  -6   6   1     2536.20     2652.06     45.41 o 
  -4   6   1        6.92       41.28      7.72 o 
  -2   6   1    14928.39    16119.75    137.15 o 
   0   6   1    20005.23    20319.59    165.97 o 
   2   6   1     5190.10     5474.54     52.43 o 
   4   6   1     4186.34     4582.12     51.26 o 
   6   6   1      121.86       74.43     12.87 o 
   8   6   1      227.70      224.51     17.90 o 
  10   6   1      615.08      654.16     32.79 o 
  12   6   1        1.85       25.66     13.80 o 
  14   6   1      218.38      212.83     25.34 o 
  16   6   1      528.44      504.57     34.38 o 
  18   6   1       56.99       79.58     27.10 o 
  20   6   1        0.01        2.81     26.24 o 
  22   6   1        8.24      -22.87     31.74 o 
 -21   7   1       43.79       41.02     32.58 o 
 -19   7   1      114.25      110.20     36.93 o 
 -17   7   1      429.51      436.46     39.29 o 
 -15   7   1      398.38      438.26     37.36 o 
 -13   7   1       72.26       41.39     17.01 o 
 -11   7   1      878.28      867.97     40.74 o 
  -9   7   1       15.47      -10.86     14.71 o 
  -7   7   1      795.47      798.50     33.41 o 
  -5   7   1       43.20       32.96      8.19 o 
  -3   7   1     1592.17     1689.36     28.16 o 
  -1   7   1        0.41       10.38      4.80 o 
   1   7   1      815.42      990.69     24.94 o 
   3   7   1       38.56       67.95      9.99 o 
   5   7   1      479.68      431.58     18.73 o 
   7   7   1        0.80       -6.77     10.18 o 
   9   7   1      732.55      652.74     30.52 o 
  11   7   1     1089.26     1020.07     40.65 o 
  13   7   1      302.20      315.60     29.59 o 
  15   7   1        9.43       12.53     19.00 o 
  17   7   1      454.17      495.96     42.09 o 
  19   7   1       80.48       55.48     29.92 o 
  21   7   1        0.01        6.10     30.82 o 
 -20   8   1      114.51      102.58     39.26 o 
 -18   8   1        4.76      -25.38     25.38 o 
 -16   8   1      145.47      118.84     27.75 o 
 -14   8   1       30.48       -0.20     22.17 o 
 -12   8   1      717.19      662.87     38.55 o 
 -10   8   1        1.98       -3.64     13.69 o 
  -8   8   1      184.57      161.00     19.31 o 
  -6   8   1      403.97      356.29     22.40 o 
  -4   8   1      349.96      344.82     18.42 o 
  -2   8   1     1950.86     2044.41     49.05 o 
   0   8   1     1780.44     1843.69     58.58 o 
   2   8   1      896.51      938.18     27.19 o 
   4   8   1     3229.60     3420.88     56.00 o 
   6   8   1       67.26       52.26     14.44 o 
   8   8   1       12.41       34.14     14.46 o 
  10   8   1      944.39      971.47     39.59 o 
  12   8   1      208.08      181.23     23.87 o 
  14   8   1      824.62      911.58     54.23 o 
  16   8   1      635.99      621.63     48.73 o 
  18   8   1       63.92       44.32     30.24 o 
  20   8   1      134.86      111.99     33.87 o 
 -19   9   1      119.72       72.61     39.60 o 
 -17   9   1      381.90      361.68     47.94 o 
 -15   9   1       41.74       32.39     26.72 o 
 -13   9   1      451.45      439.92     44.69 o 
 -11   9   1      545.53      524.43     44.84 o 
  -9   9   1       63.25       50.66     18.99 o 
  -7   9   1        0.04      -13.95     13.95 o 
  -5   9   1      332.28      344.00     27.92 o 
  -3   9   1     4784.35     4531.52     77.66 o 
  -1   9   1      789.67      730.96     35.35 o 
   1   9   1     8521.95     8534.57    110.90 o 
   3   9   1      398.59      299.35     25.93 o 
   5   9   1     3021.32     2919.20     65.78 o 
   7   9   1     2520.17     2475.15     65.87 o 
   9   9   1        3.13      -14.79     14.79 o 
  11   9   1      105.94      119.22     24.19 o 
  13   9   1      486.05      570.06     50.72 o 
  15   9   1      841.79      806.76     60.34 o 
  17   9   1       68.41       97.51     36.24 o 
  19   9   1       83.40       88.49     38.82 o 
 -18  10   1        0.36        2.26     31.15 o 
 -16  10   1       29.34        9.68     36.01 o 
 -14  10   1      234.09      216.28     44.96 o 
 -12  10   1      122.17       87.94     24.76 o 
 -10  10   1     1608.97     1741.18     66.77 o 
  -8  10   1       61.78       33.13     19.50 o 
  -6  10   1      390.43      388.45     34.78 o 
  -4  10   1     1210.30     1096.82     48.79 o 
  -2  10   1     1331.32     1399.62     50.85 o 
   0  10   1     6008.67     6470.47    101.55 o 
   2  10   1     1125.29     1065.29     45.32 o 
   4  10   1      919.46      933.25     45.44 o 
   6  10   1       19.30       15.05     17.19 o 
   8  10   1      316.18      357.46     32.25 o 
  10  10   1      152.75      141.27     25.09 o 
  12  10   1       10.94       39.69     26.93 o 
  14  10   1      482.81      443.73     48.40 o 
  16  10   1        8.24       26.25     32.09 o 
  18  10   1        0.56       -5.02     42.21 o 
 -15  11   1       50.90       32.91     33.90 o 
 -13  11   1        1.00       13.60     31.94 o 
 -11  11   1       71.87       58.53     24.35 o 
  -9  11   1     1626.92     1761.80     66.86 o 
  -7  11   1     1769.09     1934.22     68.84 o 
  -5  11   1      279.74      210.43     29.72 o 
  -3  11   1     6057.64     6623.19    109.19 o 
  -1  11   1        0.28       13.17     19.53 o 
   1  11   1       37.97       39.01     21.93 o 
   3  11   1     1472.94     1479.52     59.06 o 
   5  11   1        4.10       36.64     20.24 o 
   7  11   1      615.57      664.49     44.25 o 
   9  11   1     1075.96     1265.13     57.27 o 
  11  11   1      496.25      356.82     42.27 o 
  13  11   1      131.94       88.49     37.63 o 
  15  11   1      844.65      837.70     67.36 o 
 -14  12   1       66.48       59.45     35.42 o 
 -12  12   1      129.00       97.90     32.35 o 
 -10  12   1       78.42       62.47     25.97 o 
  -8  12   1      253.05      272.15     31.83 o 
  -6  12   1        0.07       -1.95     20.53 o 
  -4  12   1      203.13      197.79     30.62 o 
  -2  12   1      407.63      466.21     44.45 o 
   0  12   1      705.56      601.66     46.71 o 
   2  12   1      105.31       70.93     27.23 o 
   4  12   1      729.20      845.55     51.62 o 
   6  12   1      565.44      570.84     42.82 o 
   8  12   1     1049.03     1186.89     57.67 o 
  10  12   1     1029.88     1152.07     66.19 o 
  12  12   1       26.13      -13.20     30.24 o 
  14  12   1      511.13      480.61     57.12 o 
 -11  13   1        4.51        9.42     29.93 o 
  -9  13   1      260.48      282.94     36.36 o 
  -7  13   1        5.31        4.10     29.12 o 
  -5  13   1       46.06       50.59     26.37 o 
  -3  13   1      462.03      298.16     53.54 o 
  -1  13   1      400.17      422.38     44.82 o 
   1  13   1      568.87      487.72     50.92 o 
   3  13   1        3.98       12.59     28.39 o 
   5  13   1      507.45      397.77     40.42 o 
   7  13   1      768.70      668.30     47.17 o 
   9  13   1       76.97       91.80     31.16 o 
  11  13   1       78.06       75.06     58.60 o 
  -6  14   1        6.53       71.05     32.28 o 
  -4  14   1      263.94      279.93     44.60 o 
  -2  14   1      107.05       80.14     41.65 o 
   0  14   1      176.25      206.23     40.77 o 
   2  14   1      282.13      341.76     50.89 o 
   4  14   1      508.92      574.61     54.64 o 
   6  14   1      114.19      129.97     41.84 o 
 -24   0   2       84.05       47.68     51.22 o 
 -22   0   2        1.64      -35.85     35.85 o 
 -20   0   2     2219.22     2393.93    101.30 o 
 -18   0   2     3885.83     4103.22    114.56 o 
 -16   0   2     4994.71     5079.24    179.56 o 
 -14   0   2     2340.34     2371.52     66.19 o 
 -12   0   2    19636.12    20154.09    234.74 o 
 -10   0   2     5255.22     6271.43     83.56 o 
  -8   0   2    14048.41    13177.91    144.62 o 
  -6   0   2    91009.89    89762.01    670.48 o 
  -4   0   2     2884.21     2289.55     30.93 o 
  -2   0   2     4843.30     5808.19     48.33 o 
   0   0   2     5697.87     5093.58     47.32 o 
   2   0   2    26705.76    28736.77    227.72 o 
   4   0   2    79719.45    76073.50    612.87 o 
   6   0   2    72616.34    71027.78    633.02 o 
   8   0   2    10868.02    10912.46    117.04 o 
  10   0   2      948.11      696.56     36.73 o 
  12   0   2      719.95      634.41     39.82 o 
  14   0   2     3742.34     4080.29     92.61 o 
  16   0   2      413.20      344.32     45.91 o 
  18   0   2     1981.78     2096.32    109.91 o 
  20   0   2      241.07      292.16     64.40 o 
  22   0   2       84.43       48.95     39.93 o 
  24   0   2       38.06      -57.56     63.40 o 
 -25   1   2        0.41      -12.02     37.29 o 
 -23   1   2        5.39       -9.32     24.38 o 
 -21   1   2       52.08       66.49     23.52 o 
 -19   1   2     4304.76     4660.44     90.45 o 
 -17   1   2      322.41      277.30     26.54 o 
 -15   1   2      420.70      390.22     22.15 o 
 -13   1   2      806.36      915.26     21.93 o 
 -11   1   2      600.40      659.41     19.50 o 
  -9   1   2      280.83      270.39     12.91 o 
  -7   1   2     1769.38     1580.36     21.01 o 
  -5   1   2     8372.26     8546.15     54.57 o 
  -3   1   2    25047.01    23063.22    128.48 o 
  -1   1   2     1054.82     1271.16     11.06 o 
   1   1   2     1261.05     1075.09      9.67 o 
   3   1   2     6948.77     5720.37     38.23 o 
   5   1   2     8196.48     8025.60     57.65 o 
   7   1   2    13882.08    13234.49    103.86 o 
   9   1   2     5082.45     4360.62     48.78 o 
  11   1   2       31.43        6.75      7.48 o 
  13   1   2     2156.01     2118.13     39.35 o 
  15   1   2       75.76      113.15     17.83 o 
  17   1   2     2425.84     2644.66     73.29 o 
  19   1   2      808.73      758.14     50.20 o 
  21   1   2       74.57       47.93     28.19 o 
  23   1   2       56.32       56.36     32.70 o 
 -24   2   2       18.41      -20.33     36.12 o 
 -22   2   2       14.14       11.99     25.55 o 
 -20   2   2       15.51        8.44     22.32 o 
 -18   2   2      351.85      370.89     33.62 o 
 -16   2   2      328.01      344.37     25.07 o 
 -14   2   2      777.34      675.53     33.11 o 
 -12   2   2      193.48      164.41     12.61 o 
 -10   2   2    12554.29    12951.12    109.69 o 
  -8   2   2      237.45      189.84     10.57 o 
  -6   2   2     8116.52     9005.16     66.58 o 
  -4   2   2      658.87      781.04     11.49 o 
  -2   2   2    81379.57    84817.70    438.06 o 
   0   2   2     4854.96     4856.89     32.57 o 
   2   2   2    18741.78    18269.61     94.30 o 
   4   2   2    37663.76    37549.05    212.54 o 
   6   2   2    15376.20    16552.80    119.21 o 
   8   2   2    20472.34    20896.96    149.82 o 
  10   2   2     2920.52     2729.14     41.48 o 
  12   2   2     2165.56     2176.22     50.73 o 
  14   2   2      496.02      410.66     24.00 o 
  16   2   2      194.28      173.24     23.60 o 
  18   2   2     2028.11     2129.85     69.80 o 
  20   2   2      172.47      130.97     35.95 o 
  22   2   2      117.57      106.66     33.45 o 
  24   2   2        7.81       -2.23     31.24 o 
 -25   3   2       31.14       73.05     42.47 o 
 -23   3   2        3.65      -26.01     26.01 o 
 -21   3   2     1877.70     1990.94     76.19 o 
 -19   3   2      111.39      130.95     28.85 o 
 -17   3   2     2395.50     2597.78     65.25 o 
 -15   3   2     1527.96     1533.99     46.14 o 
 -13   3   2       66.28       35.52      8.77 o 
 -11   3   2       21.51        8.23      7.57 o 
  -9   3   2     1284.10     1293.34     24.48 o 
  -7   3   2     3345.97     3051.50     33.86 o 
  -5   3   2     7688.14     8348.75     67.28 o 
  -3   3   2       12.35       12.54      4.48 o 
  -1   3   2    38086.58    34752.25    205.49 o 
   1   3   2     7003.77     5756.80     41.51 o 
   3   3   2     7038.26     7085.50     53.29 o 
   5   3   2     2486.95     2649.24     29.82 o 
   7   3   2     2564.87     2142.17     27.57 o 
   9   3   2     1527.06     1885.51     28.90 o 
  11   3   2        3.10        0.77      6.24 o 
  13   3   2      337.47      357.46     23.75 o 
  15   3   2      545.28      649.46     35.57 o 
  17   3   2      744.52      694.98     43.07 o 
  19   3   2      950.16     1015.52     54.37 o 
  21   3   2      468.53      429.50     45.97 o 
  23   3   2       30.97       29.38     30.59 o 
 -24   4   2      103.94      104.73     36.87 o 
 -22   4   2       54.68      100.54     35.79 o 
 -20   4   2      670.97      783.25     51.99 o 
 -18   4   2      233.09      182.92     31.07 o 
 -16   4   2        8.78       35.65     20.32 o 
 -14   4   2      556.42      625.57     25.79 o 
 -12   4   2     5295.82     5440.87     64.52 o 
 -10   4   2     5456.39     5874.88     62.46 o 
  -8   4   2      230.21      359.14     20.28 o 
  -6   4   2     5412.70     5596.47     77.23 o 
  -4   4   2     1147.39     1204.28     18.65 o 
  -2   4   2    12779.27    14267.46    108.23 o 
   0   4   2     6993.20     7222.45     61.81 o 
   2   4   2     5578.32     5029.73     45.10 o 
   4   4   2    14834.31    14027.84    107.08 o 
   6   4   2    23313.19    25857.74    188.85 o 
   8   4   2       12.26       -0.52      6.18 o 
  10   4   2     1295.08     1149.21     24.96 o 
  12   4   2      800.98      794.52     27.00 o 
  14   4   2      995.74     1048.49     36.81 o 
  16   4   2     4748.12     4584.67    111.68 o 
  18   4   2     1331.28     1349.06     57.72 o 
  20   4   2      160.26      145.37     26.06 o 
  22   4   2      368.11      403.91     57.85 o 
 -23   5   2        0.03       -2.89     27.47 o 
 -21   5   2        0.01        4.04     25.04 o 
 -19   5   2       58.97       40.76     24.82 o 
 -17   5   2     1366.24     1497.05     57.08 o 
 -15   5   2     1307.43     1353.02     49.98 o 
 -13   5   2     1743.49     1928.27     44.63 o 
 -11   5   2      543.01      545.57     25.04 o 
  -9   5   2      435.51      457.45     23.44 o 
  -7   5   2      379.56      271.61     16.35 o 
  -5   5   2     1978.22     1983.81     28.16 o 
  -3   5   2      612.87      584.47     16.72 o 
  -1   5   2     1032.31     1289.36     26.61 o 
   1   5   2     1846.20     1460.45     21.09 o 
   3   5   2    16406.55    17804.73    135.78 o 
   5   5   2      317.61      368.35     14.63 o 
   7   5   2     1523.88     1324.91     28.03 o 
   9   5   2      174.73      171.75     12.48 o 
  11   5   2      574.62      519.69     22.09 o 
  13   5   2      358.03      353.54     25.23 o 
  15   5   2        5.81       20.99     16.41 o 
  17   5   2     1520.80     1535.28     61.36 o 
  19   5   2        0.00       21.75     21.77 o 
  21   5   2       87.96      102.98     39.08 o 
  23   5   2       43.00       25.52     42.27 o 
 -22   6   2       58.13       43.23     29.78 o 
 -20   6   2        0.72       -4.79     24.27 o 
 -18   6   2        8.15        6.28     23.20 o 
 -16   6   2      633.87      750.47     42.32 o 
 -14   6   2      811.34      853.95     37.40 o 
 -12   6   2     3568.68     3626.90     58.71 o 
 -10   6   2     4652.88     4726.18     71.62 o 
  -8   6   2     6495.25     6392.44     80.38 o 
  -6   6   2      687.23      611.84     21.68 o 
  -4   6   2     6970.23     7964.40     75.49 o 
  -2   6   2     7998.97     8313.46     85.44 o 
   0   6   2     2712.98     2661.41     36.75 o 
   2   6   2      983.28     1156.73     22.85 o 
   4   6   2      154.55      101.74     11.10 o 
   6   6   2       14.68        7.06      6.70 o 
   8   6   2     6753.19     7113.41     85.75 o 
  10   6   2     1247.30     1137.53     38.84 o 
  12   6   2     1211.22      989.16     37.38 o 
  14   6   2      543.68      487.46     33.91 o 
  16   6   2     3347.38     3731.03     78.37 o 
  18   6   2      681.91      800.02     55.54 o 
  20   6   2      363.53      381.24     44.49 o 
  22   6   2      147.82       84.91     49.58 o 
 -21   7   2      139.13      134.68     34.56 o 
 -19   7   2        5.52      -15.54     24.52 o 
 -17   7   2      360.53      342.68     36.78 o 
 -15   7   2        6.35      -18.11     18.11 o 
 -13   7   2        0.41       -1.39     16.52 o 
 -11   7   2       92.81       40.87     16.17 o 
  -9   7   2        0.37       12.48     12.83 o 
  -7   7   2     1227.69     1019.00     35.33 o 
  -5   7   2        6.92       21.45      8.41 o 
  -3   7   2      894.46      866.49     31.75 o 
  -1   7   2     7559.92     7955.95     85.35 o 
   1   7   2     6288.89     6682.10     76.04 o 
   3   7   2      455.96      374.27     16.15 o 
   5   7   2     5469.07     5578.02     60.93 o 
   7   7   2      256.95      251.00     20.04 o 
   9   7   2      166.15      121.38     16.89 o 
  11   7   2     1132.01     1179.53     42.81 o 
  13   7   2     1143.18     1078.35     49.48 o 
  15   7   2      804.59      864.29     45.69 o 
  17   7   2        3.40       -6.86     24.66 o 
  19   7   2       63.69       73.50     30.20 o 
  21   7   2        0.23       14.21     32.62 o 
 -20   8   2       79.30       67.14     34.01 o 
 -18   8   2        0.62      -16.99     24.45 o 
 -16   8   2      292.23      225.08     34.75 o 
 -14   8   2      148.22      125.81     26.66 o 
 -12   8   2       16.42       24.18     18.61 o 
 -10   8   2     1004.66     1051.70     44.71 o 
  -8   8   2      262.75      251.56     23.18 o 
  -6   8   2     1575.19     1376.99     39.94 o 
  -4   8   2      240.73      217.14     18.16 o 
  -2   8   2     1170.18     1131.37     30.48 o 
   0   8   2     2107.26     2127.08     52.49 o 
   2   8   2     2504.62     2279.29     45.40 o 
   4   8   2       39.72       53.40     11.97 o 
   6   8   2     3982.68     4137.64     65.68 o 
   8   8   2     1300.85     1474.22     46.54 o 
  10   8   2        0.35        1.93     14.41 o 
  12   8   2      137.24      102.18     24.99 o 
  14   8   2       43.62       33.25     27.31 o 
  16   8   2      582.89      510.24     43.14 o 
  18   8   2       79.01       88.29     32.29 o 
  20   8   2        0.13      -24.12     32.59 o 
 -19   9   2       10.34       51.73     38.64 o 
 -17   9   2       35.24       34.61     28.09 o 
 -15   9   2      819.34      756.82     58.73 o 
 -13   9   2       42.52        3.25     23.60 o 
 -11   9   2      597.86      517.62     38.34 o 
  -9   9   2     4074.42     4187.03     84.33 o 
  -7   9   2       97.12      129.17     21.08 o 
  -5   9   2     3012.14     3087.00     70.38 o 
  -3   9   2     4197.08     4573.92     76.89 o 
  -1   9   2       18.02       11.19     13.92 o 
   1   9   2        2.91       13.00     13.71 o 
   3   9   2     2257.03     2357.01     58.41 o 
   5   9   2      754.97      689.71     43.96 o 
   7   9   2        9.60      -15.84     15.84 o 
   9   9   2      583.04      545.09     35.71 o 
  11   9   2        0.08        7.70     22.07 o 
  13   9   2     1390.71     1458.18     76.59 o 
  15   9   2      323.01      495.26     48.96 o 
  17   9   2      289.69      289.95     52.99 o 
  19   9   2        4.26       -5.13     36.32 o 
 -18  10   2        0.26       10.32     34.86 o 
 -16  10   2       20.48       21.02     32.74 o 
 -14  10   2        0.04       43.77     28.49 o 
 -12  10   2      211.74      196.35     29.14 o 
 -10  10   2      313.98      319.43     31.86 o 
  -8  10   2      235.88      265.35     27.99 o 
  -6  10   2      321.82      415.63     34.85 o 
  -4  10   2     1049.23     1093.82     48.96 o 
  -2  10   2     1377.64     1330.47     50.03 o 
   0  10   2      464.34      516.97     34.34 o 
   2  10   2     2529.89     2918.18     71.79 o 
   4  10   2      925.37     1114.47     49.18 o 
   6  10   2     1532.35     1622.80     60.22 o 
   8  10   2        9.32       21.95     18.93 o 
  10  10   2     1195.06     1340.12     64.47 o 
  12  10   2      140.38      123.55     44.15 o 
  14  10   2       12.86       19.48     31.55 o 
  16  10   2      332.15      227.25     45.69 o 
 -17  11   2      664.68      763.93     92.90 o 
 -15  11   2      505.25      562.42     57.91 o 
 -13  11   2      287.57      246.55     41.86 o 
 -11  11   2      205.09      180.91     28.99 o 
  -9  11   2      610.27      526.86     39.87 o 
  -7  11   2     1099.00     1352.66     59.93 o 
  -5  11   2      271.89      254.32     30.08 o 
  -3  11   2     4213.44     4434.18     91.54 o 
  -1  11   2      402.44      465.69     36.63 o 
   1  11   2     1005.63     1021.91     52.41 o 
   3  11   2     8758.02     9172.05    133.86 o 
   5  11   2     1274.71     1250.10     55.56 o 
   7  11   2      286.51      274.27     31.58 o 
   9  11   2      237.31      230.29     31.26 o 
  11  11   2       29.73        8.73     25.79 o 
  13  11   2      503.58      492.65     52.49 o 
  15  11   2      231.36      160.71     40.84 o 
 -14  12   2       72.51       19.30     30.89 o 
 -12  12   2       89.45       94.73     31.89 o 
 -10  12   2      204.52      239.82     32.73 o 
  -8  12   2      492.73      526.82     42.33 o 
  -6  12   2      333.95      275.43     37.02 o 
  -4  12   2       14.62       67.89     24.12 o 
  -2  12   2     1600.94     1616.72     76.18 o 
   0  12   2      141.58      263.58     36.71 o 
   2  12   2      956.80      932.17     52.80 o 
   4  12   2      137.66      130.70     26.73 o 
   6  12   2      472.98      575.27     44.08 o 
   8  12   2     1410.84     1601.83     74.25 o 
  10  12   2       14.67      -16.73     28.14 o 
  12  12   2       69.76       40.37     31.08 o 
 -11  13   2      191.07      253.07     45.91 o 
  -9  13   2      110.53      125.77     29.93 o 
  -7  13   2      366.71      377.31     37.91 o 
  -5  13   2        0.12      -21.56     23.52 o 
  -3  13   2       24.75        4.99     27.80 o 
  -1  13   2      237.19      158.48     34.44 o 
   1  13   2       79.39       42.29     29.88 o 
   3  13   2      497.08      518.05     52.11 o 
   5  13   2      145.84      204.58     34.32 o 
   7  13   2       87.16      105.21     31.85 o 
   9  13   2        1.73      -17.17     27.34 o 
  11  13   2       15.50      -36.71     36.71 o 
  -6  14   2      131.84      117.95     34.62 o 
  -4  14   2        3.41        3.38     31.09 o 
  -2  14   2       50.59       82.35     39.57 o 
   0  14   2       23.04      -12.40     29.04 o 
   2  14   2      158.48      205.09     42.95 o 
   4  14   2        5.86        5.33     31.75 o 
   6  14   2      185.08      173.87     52.77 o 
 -25   1   3       72.93       83.04     48.39 o 
 -23   1   3       66.97       65.11     31.99 o 
 -21   1   3      536.06      610.59     41.58 o 
 -19   1   3     1129.24     1302.24     54.58 o 
 -17   1   3     2964.46     3093.73     67.58 o 
 -15   1   3      875.45      775.31     29.00 o 
 -13   1   3       32.91       82.94     11.33 o 
 -11   1   3     9463.36    10522.57    101.94 o 
  -9   1   3     3243.20     2907.64     38.19 o 
  -7   1   3     2625.25     2499.96     31.76 o 
  -5   1   3     4181.88     4560.89     35.04 o 
  -3   1   3       18.51       15.52      2.87 o 
  -1   1   3    32795.88    30698.92    152.66 o 
   1   1   3      120.31       58.77      3.54 o 
   3   1   3     8606.83     8229.86     49.67 o 
   5   1   3    44691.29    43514.66    273.01 o 
   7   1   3      731.85      640.80     13.25 o 
   9   1   3     3175.40     3087.30     40.15 o 
  11   1   3    13146.74    13423.43    117.49 o 
  13   1   3    16954.31    18182.41    171.12 o 
  15   1   3      400.35      403.50     26.47 o 
  17   1   3     4778.11     4800.24     88.24 o 
  19   1   3       27.04       29.68     24.71 o 
  21   1   3      162.33       73.62     29.50 o 
  23   1   3       24.31       -8.55     30.06 o 
 -24   2   3       45.61        9.98     33.57 o 
 -22   2   3       43.02       91.26     31.43 o 
 -20   2   3       73.12       29.28     21.80 o 
 -18   2   3      537.93      560.38     36.52 o 
 -16   2   3       65.05       52.92     16.41 o 
 -14   2   3     1224.02     1244.38     32.89 o 
 -12   2   3      181.68      199.36     14.39 o 
 -10   2   3     2087.31     2018.33     32.53 o 
  -8   2   3    26238.52    26880.30    194.36 o 
  -6   2   3     5265.67     5000.94     45.84 o 
  -4   2   3    77104.98    73671.88    398.17 o 
  -2   2   3    21542.88    20461.30    113.32 o 
   0   2   3    33581.68    32858.80    164.73 o 
   2   2   3    38353.87    36158.53    179.26 o 
   4   2   3       84.37       98.78      5.76 o 
   6   2   3    12032.46    11993.40     89.60 o 
   8   2   3     3811.13     3510.54     36.16 o 
  10   2   3    15978.66    17447.86    152.15 o 
  12   2   3     1184.77     1118.03     30.83 o 
  14   2   3       42.67       51.40     12.59 o 
  16   2   3       28.60       -1.82     15.24 o 
  18   2   3        4.55      -14.53     18.11 o 
  20   2   3       65.05       21.48     24.65 o 
  22   2   3      270.60      259.09     39.46 o 
  24   2   3        2.77      -30.75     30.75 o 
 -25   3   3       43.51       65.81     43.74 o 
 -23   3   3      137.69      155.85     35.79 o 
 -21   3   3      148.87      148.75     30.26 o 
 -19   3   3      222.90      149.39     26.83 o 
 -17   3   3     1166.65     1170.50     43.89 o 
 -15   3   3     2693.12     2684.20     54.45 o 
 -13   3   3      297.16      279.30     16.23 o 
 -11   3   3      652.54      560.06     20.48 o 
  -9   3   3    13087.60    14374.22    112.94 o 
  -7   3   3       89.14       69.33      7.42 o 
  -5   3   3    18077.46    18125.12    129.95 o 
  -3   3   3    23729.24    23444.73    150.33 o 
  -1   3   3    14590.78    13081.22     85.36 o 
   1   3   3     1213.33     1342.33     16.80 o 
   3   3   3     1936.57     2168.25     23.79 o 
   5   3   3     7135.02     7318.61     64.19 o 
   7   3   3     3046.59     3371.05     37.18 o 
   9   3   3     2575.81     2895.90     42.60 o 
  11   3   3        7.47       -0.52      5.10 o 
  13   3   3      453.72      527.41     26.16 o 
  15   3   3      787.61      787.50     37.43 o 
  17   3   3     1108.00     1059.04     52.76 o 
  19   3   3      180.50      279.56     39.42 o 
  21   3   3        3.34       -6.87     23.27 o 
  23   3   3       13.54       26.50     31.95 o 
 -24   4   3      318.71      502.76     50.92 o 
 -22   4   3       11.02       15.25     26.13 o 
 -20   4   3        9.74      -12.25     23.17 o 
 -18   4   3     1135.32     1151.52     51.30 o 
 -16   4   3        0.05       36.38     19.16 o 
 -14   4   3     1798.52     1998.86     44.30 o 
 -12   4   3       19.92       23.46      9.34 o 
 -10   4   3     4848.33     4765.62     55.78 o 
  -8   4   3     8449.38     8862.88     75.10 o 
  -6   4   3     7245.62     6877.63     64.56 o 
  -4   4   3      851.20     1303.35     21.02 o 
  -2   4   3      517.55      581.43     16.07 o 
   0   4   3       18.09       55.66      5.55 o 
   2   4   3     7823.95     7381.49     63.62 o 
   4   4   3     2863.42     2759.46     33.07 o 
   6   4   3     6824.95     6612.46     62.79 o 
   8   4   3     7007.16     7021.76     70.42 o 
  10   4   3      941.82      850.86     21.93 o 
  12   4   3      879.92      854.04     33.12 o 
  14   4   3     2332.94     2335.27     55.98 o 
  16   4   3      438.97      476.81     34.55 o 
  18   4   3      113.96      118.36     29.58 o 
  20   4   3      106.89       86.28     28.78 o 
  22   4   3       17.85       14.23     24.35 o 
 -23   5   3       18.20      -13.69     31.61 o 
 -21   5   3      117.56      130.52     31.80 o 
 -19   5   3      254.22      222.35     32.95 o 
 -17   5   3     3256.37     3375.63     84.51 o 
 -15   5   3     1213.11     1203.47     48.19 o 
 -13   5   3     1917.91     1790.16     43.52 o 
 -11   5   3       12.92       15.55     10.08 o 
  -9   5   3      348.91      416.54     23.58 o 
  -7   5   3      931.17     1198.89     22.09 o 
  -5   5   3    21518.15    23937.38    177.71 o 
  -3   5   3        0.47        1.36      5.97 o 
  -1   5   3      288.46      230.83      9.83 o 
   1   5   3     9972.00    11298.97     90.86 o 
   3   5   3     6293.48     7479.08     69.19 o 
   5   5   3     3678.60     3846.89     45.57 o 
   7   5   3     1221.32     1381.50     29.39 o 
   9   5   3       51.48       22.47      8.39 o 
  11   5   3     1678.15     1734.30     39.70 o 
  13   5   3      121.89       86.75     18.03 o 
  15   5   3      272.72      286.91     27.37 o 
  17   5   3       27.92       -2.55     18.40 o 
  19   5   3      290.68      226.28     31.36 o 
  21   5   3       81.27       30.98     33.02 o 
 -22   6   3        0.02        5.30     25.31 o 
 -20   6   3       34.66      -26.26     27.05 o 
 -18   6   3        0.07       -6.57     18.80 o 
 -16   6   3      111.74       91.38     22.79 o 
 -14   6   3       58.76       24.57     17.39 o 
 -12   6   3      121.02      102.98     16.37 o 
 -10   6   3      229.88      284.13     21.07 o 
  -8   6   3     1554.40     1707.55     38.43 o 
  -6   6   3      125.88       60.29      8.87 o 
  -4   6   3      510.11      629.98     19.57 o 
  -2   6   3      336.49      357.42     17.91 o 
   0   6   3     1014.90     1100.40     34.94 o 
   2   6   3     1440.25     1864.86     29.31 o 
   4   6   3     9632.95    11758.74    104.04 o 
   6   6   3     5270.52     5516.66     65.69 o 
   8   6   3     1753.96     1684.71     33.26 o 
  10   6   3       23.19       50.18     13.48 o 
  12   6   3     3727.34     3775.45     73.69 o 
  14   6   3     1397.54     1465.47     62.92 o 
  16   6   3      943.13      987.10     46.82 o 
  18   6   3       74.71       40.36     22.00 o 
  20   6   3        4.38       -3.26     24.90 o 
  22   6   3      182.93      208.02     49.76 o 
 -21   7   3      767.92      753.13     58.96 o 
 -19   7   3     1632.63     1660.01     78.42 o 
 -17   7   3      291.71      340.99     47.13 o 
 -15   7   3      702.09      648.02     46.32 o 
 -13   7   3        8.56        9.99     15.69 o 
 -11   7   3       12.66        1.31     12.55 o 
  -9   7   3      445.22      486.45     26.24 o 
  -7   7   3      278.15      237.02     12.38 o 
  -5   7   3     9624.31     9889.96     96.61 o 
  -3   7   3     3829.72     3924.93     54.84 o 
  -1   7   3       39.46       48.82     10.80 o 
   1   7   3     2273.08     2221.13     37.95 o 
   3   7   3      115.52      133.02     12.05 o 
   5   7   3      391.35      398.29     19.81 o 
   7   7   3     2264.96     2492.87     44.56 o 
   9   7   3      245.60      232.72     20.20 o 
  11   7   3     1563.72     1471.76     50.85 o 
  13   7   3      967.05     1008.83     47.98 o 
  15   7   3       68.71       47.31     22.26 o 
  17   7   3      732.91      755.11     53.38 o 
  19   7   3        4.78       -5.26     28.47 o 
  21   7   3       50.74       54.23     37.77 o 
 -20   8   3       18.98       20.66     31.90 o 
 -18   8   3        0.06      -26.35     26.35 o 
 -16   8   3      392.36      453.82     41.81 o 
 -14   8   3      185.45      146.98     26.69 o 
 -12   8   3     1808.21     1948.41     68.08 o 
 -10   8   3     1021.60     1097.20     44.08 o 
  -8   8   3      334.65      243.11     20.73 o 
  -6   8   3      145.54      176.83     15.70 o 
  -4   8   3      264.19      205.78     25.97 o 
  -2   8   3      125.70      124.12     14.90 o 
   0   8   3      346.97      329.17     18.49 o 
   2   8   3     2073.87     2059.66     47.21 o 
   4   8   3     3899.18     3914.94     58.01 o 
   6   8   3     1276.74     1201.53     40.69 o 
   8   8   3       99.62      122.99     18.44 o 
  10   8   3      138.00       82.60     18.59 o 
  12   8   3        1.68      -17.04     17.04 o 
  14   8   3       81.12       -8.60     18.83 o 
  16   8   3       70.75       89.61     28.18 o 
  18   8   3        9.54      -18.07     24.44 o 
  20   8   3        4.16      -15.45     30.74 o 
 -19   9   3      186.98      175.66     53.86 o 
 -17   9   3        4.46       16.36     29.41 o 
 -15   9   3      240.22      182.73     37.79 o 
 -13   9   3       67.62       36.24     22.26 o 
 -11   9   3      402.12      346.89     35.95 o 
  -9   9   3      846.19      944.46     47.82 o 
  -7   9   3      531.89      428.56     35.85 o 
  -5   9   3     1772.01     1788.40     56.68 o 
  -3   9   3       76.96       63.69     18.44 o 
  -1   9   3      816.31      906.48     41.06 o 
   1   9   3      562.15      613.71     33.12 o 
   3   9   3     1201.56     1281.69     46.66 o 
   5   9   3      720.83      732.19     38.57 o 
   7   9   3      695.94      790.51     41.03 o 
   9   9   3      762.20      794.98     47.74 o 
  11   9   3       33.46       51.81     22.79 o 
  13   9   3     1604.25     1869.86     91.84 o 
  15   9   3       17.33       39.26     31.12 o 
  17   9   3        0.17       23.40     34.98 o 
  19   9   3      300.85      374.20     67.46 o 
 -18  10   3        7.69       33.27     35.72 o 
 -16  10   3      111.81       77.57     30.56 o 
 -14  10   3      191.90      219.29     40.15 o 
 -12  10   3        0.00       21.66     21.51 o 
 -10  10   3      108.08      197.04     28.08 o 
  -8  10   3      104.69       89.74     23.10 o 
  -6  10   3     3794.47     3870.66     81.78 o 
  -4  10   3     1188.98     1398.56     55.14 o 
  -2  10   3      127.64      126.36     21.11 o 
   0  10   3      524.20      589.21     38.60 o 
   2  10   3      586.63      565.06     36.73 o 
   4  10   3       53.74       77.88     20.76 o 
   6  10   3     1195.70     1078.34     49.36 o 
   8  10   3     3129.36     3152.48     74.76 o 
  10  10   3      135.68       71.08     22.43 o 
  12  10   3     1785.13     1912.86     89.95 o 
  14  10   3     1041.73     1021.01     69.26 o 
  16  10   3      103.53       79.22     33.97 o 
 -17  11   3       62.45       55.60     46.30 o 
 -15  11   3      168.46      137.84     51.88 o 
 -13  11   3      316.98      389.63     50.07 o 
 -11  11   3      631.40      614.46     43.63 o 
  -9  11   3        7.86       47.65     21.80 o 
  -7  11   3       79.89       54.39     22.37 o 
  -5  11   3      242.73      185.63     29.52 o 
  -3  11   3      132.17      155.67     28.17 o 
  -1  11   3     1870.19     1712.56     71.13 o 
   1  11   3      737.56      811.13     46.42 o 
   3  11   3     4600.74     4501.34     88.30 o 
   5  11   3        2.63       24.07     20.68 o 
   7  11   3       49.64        3.02     24.35 o 
   9  11   3       31.06       23.97     23.87 o 
  11  11   3       57.77       32.96     27.14 o 
  13  11   3     1035.76     1056.00     73.60 o 
  15  11   3       36.70      103.64     44.65 o 
 -14  12   3      100.46       97.25     35.85 o 
 -12  12   3      240.81      228.34     38.45 o 
 -10  12   3      710.61      875.77     51.89 o 
  -8  12   3      405.50      448.35     39.11 o 
  -6  12   3     1731.91     1775.88     69.34 o 
  -4  12   3      689.46      579.64     43.70 o 
  -2  12   3       39.64       20.64     24.95 o 
   0  12   3       74.85       38.72     24.74 o 
   2  12   3      472.82      498.52     41.85 o 
   4  12   3       46.50       45.71     24.40 o 
   6  12   3        2.65      -20.85     20.85 o 
   8  12   3       43.05       61.76     27.60 o 
  10  12   3       29.61       40.72     30.03 o 
  12  12   3      435.89      431.39     52.07 o 
 -11  13   3       24.59       -3.37     30.15 o 
  -9  13   3      103.33       97.33     27.44 o 
  -7  13   3       28.43       66.95     26.50 o 
  -5  13   3        3.09      -29.78     29.78 o 
  -3  13   3      401.57      385.48     45.20 o 
  -1  13   3       11.18       13.62     24.43 o 
   1  13   3       58.68       97.25     38.07 o 
   3  13   3      412.21      380.04     46.11 o 
   5  13   3       10.26        9.77     26.76 o 
   7  13   3       10.98       13.75     29.38 o 
   9  13   3       30.78       51.49     32.13 o 
  -6  14   3       37.20       51.01     28.74 o 
  -4  14   3       10.98       13.13     30.80 o 
  -2  14   3      130.33      126.49     36.94 o 
   0  14   3        0.99       27.79     30.48 o 
   2  14   3        9.51       94.78     36.99 o 
   4  14   3        4.15       27.79     33.08 o 
   6  14   3      100.48      177.10     61.58 o 
 -24   0   4       51.89      -16.85     70.55 o 
 -22   0   4        5.35      -20.95     30.08 o 
 -20   0   4     5120.10     5954.79    250.52 o 
 -18   0   4     5415.59     6019.54    165.75 o 
 -16   0   4      321.29      238.44     28.15 o 
 -14   0   4    10655.54    10702.24    163.19 o 
 -12   0   4    12199.13    13052.47    182.47 o 
 -10   0   4     1603.55     1521.75     38.39 o 
  -8   0   4    50598.88    51486.00    472.05 o 
  -6   0   4     5860.22     5447.82     63.57 o 
  -4   0   4    46534.85    45443.72    334.67 o 
  -2   0   4      984.76     1573.43     25.68 o 
   0   0   4    78752.74    78273.72    528.16 o 
   2   0   4    23545.03    22445.20    157.23 o 
   4   0   4    98788.22   103708.41    871.45 o 
   6   0   4    36953.00    38893.85    378.51 o 
   8   0   4    17614.76    19598.49    186.40 o 
  10   0   4    21099.21    22989.97    218.00 o 
  12   0   4     5005.66     5168.20    101.56 o 
  14   0   4     4523.56     5295.57    148.25 o 
  16   0   4      957.21     1096.50     70.23 o 
  18   0   4       54.18      -17.89     39.86 o 
  20   0   4      149.38      152.81     53.65 o 
  22   0   4      260.01      153.04     50.04 o 
  24   0   4       10.69       66.64     73.13 o 
 -25   1   4       13.71       56.24     40.70 o 
 -23   1   4       66.44       51.70     29.90 o 
 -21   1   4        9.80       -3.54     20.57 o 
 -19   1   4       10.80       21.07     19.56 o 
 -17   1   4      146.60       93.84     20.53 o 
 -15   1   4        0.30       -4.26     10.86 o 
 -13   1   4        5.73       12.23      8.77 o 
 -11   1   4    11646.26    11902.74    109.04 o 
  -9   1   4       17.91        9.79      6.28 o 
  -7   1   4    46275.30    45849.68    290.58 o 
  -5   1   4    25423.41    24619.06    153.11 o 
  -3   1   4      209.38      336.26      8.14 o 
  -1   1   4    12616.08    11788.98     63.96 o 
   1   1   4     1891.26     1889.40     16.87 o 
   3   1   4      227.39      231.22      8.51 o 
   5   1   4      163.52      104.12      7.93 o 
   7   1   4        0.01       -2.24      4.40 o 
   9   1   4     2138.63     2105.24     31.54 o 
  11   1   4     7587.23     7510.52     75.96 o 
  13   1   4      309.37      393.11     20.64 o 
  15   1   4       41.59       47.96     16.83 o 
  17   1   4     1602.79     1598.84     63.78 o 
  19   1   4      477.71      426.24     38.71 o 
  21   1   4       40.53        5.04     23.99 o 
  23   1   4       39.58       26.15     31.53 o 
 -24   2   4       11.84       -9.31     30.48 o 
 -22   2   4      162.26      170.81     31.86 o 
 -20   2   4       24.18        2.83     19.55 o 
 -18   2   4       80.60       63.50     19.69 o 
 -16   2   4      452.66      409.57     25.36 o 
 -14   2   4      968.90      923.84     30.16 o 
 -12   2   4      414.70      304.13     19.37 o 
 -10   2   4      923.96     1115.78     25.91 o 
  -8   2   4     3495.16     3519.18     38.75 o 
  -6   2   4     2341.37     2522.12     27.93 o 
  -4   2   4   149166.72   152124.31    919.24 o 
  -2   2   4    15159.66    13890.26     80.75 o 
   0   2   4    13755.49    14054.59     75.43 o 
   2   2   4     3421.80     3572.91     29.96 o 
   4   2   4      609.16      500.83     15.19 o 
   6   2   4     1448.87     1350.92     23.12 o 
   8   2   4     4801.23     4409.33     44.91 o 
  10   2   4     1754.02     1634.30     34.75 o 
  12   2   4       25.36       38.90      9.58 o 
  14   2   4      685.34      656.23     31.93 o 
  16   2   4       27.97        8.62     17.75 o 
  18   2   4        2.87       -4.69     19.76 o 
  20   2   4        0.00       10.81     23.73 o 
  22   2   4       17.02      -22.56     27.33 o 
 -25   3   4       11.73        6.66     33.27 o 
 -23   3   4        0.28       -0.26     27.91 o 
 -21   3   4      904.41      802.05     52.17 o 
 -19   3   4      819.98      758.07     48.61 o 
 -17   3   4      150.60      165.22     21.37 o 
 -15   3   4      134.33       64.54     13.26 o 
 -13   3   4     1769.57     1792.60     39.51 o 
 -11   3   4      773.25      581.09     23.55 o 
  -9   3   4    11735.83    11953.92    103.82 o 
  -7   3   4     4361.97     4736.60     52.79 o 
  -5   3   4      619.08      674.06     18.64 o 
  -3   3   4    51534.37    49123.26    300.87 o 
  -1   3   4     1685.61     1729.79     19.92 o 
   1   3   4     2525.87     2348.83     24.16 o 
   3   3   4     7248.43     6319.81     53.03 o 
   5   3   4     3838.22     3620.40     37.84 o 
   7   3   4     4477.56     4158.40     44.16 o 
   9   3   4      124.55       93.24      9.26 o 
  11   3   4      506.80      451.36     22.62 o 
  13   3   4     1276.87     1274.36     51.08 o 
  15   3   4      449.95      476.26     35.33 o 
  17   3   4        1.45       24.26     19.06 o 
  19   3   4     1994.45     2154.94     83.98 o 
  21   3   4       59.39       50.03     31.14 o 
  23   3   4        0.93      -15.59     31.30 o 
 -24   4   4      112.46       88.70     36.87 o 
 -22   4   4      589.82      674.54     53.27 o 
 -20   4   4      710.76      729.29     51.62 o 
 -18   4   4       20.76        1.06     22.58 o 
 -16   4   4     3426.22     3380.00     66.29 o 
 -14   4   4      863.04      843.88     31.66 o 
 -12   4   4     7558.48     7830.01     84.10 o 
 -10   4   4      850.74      843.42     22.96 o 
  -8   4   4    11293.43    12161.65     99.82 o 
  -6   4   4    10020.38     9900.76     83.06 o 
  -4   4   4    44029.80    46617.75    311.70 o 
  -2   4   4      991.79      734.33     17.15 o 
   0   4   4     7523.31     7337.41     59.66 o 
   2   4   4    17924.90    17390.21    125.91 o 
   4   4   4     9918.84     9798.44     81.84 o 
   6   4   4     7553.49     7820.04     71.89 o 
   8   4   4      241.05      181.08     13.26 o 
  10   4   4     1246.36     1129.96     30.97 o 
  12   4   4       46.38       47.55     11.86 o 
  14   4   4     1785.47     1665.26     49.44 o 
  16   4   4     3839.37     4026.05     82.25 o 
  18   4   4       88.62       78.97     24.22 o 
  20   4   4       90.93       91.66     29.47 o 
  22   4   4       73.34       34.90     26.89 o 
 -23   5   4      251.68      175.11     44.89 o 
 -21   5   4       33.18      -22.01     30.34 o 
 -19   5   4       52.83       62.33     23.86 o 
 -17   5   4     1287.51     1287.06     53.43 o 
 -15   5   4      215.35      172.90     21.83 o 
 -13   5   4      520.12      473.55     26.71 o 
 -11   5   4      311.13      344.75     15.17 o 
  -9   5   4     1738.05     1659.54     35.06 o 
  -7   5   4     2253.54     2032.59     46.46 o 
  -5   5   4      502.70      584.76     21.98 o 
  -3   5   4      778.84      740.99     26.91 o 
  -1   5   4       15.84       17.05      5.90 o 
   1   5   4     1005.36     1051.62     29.07 o 
   3   5   4      566.19      398.26     16.11 o 
   5   5   4     2164.19     2048.07     32.32 o 
   7   5   4     1164.67     1262.78     28.15 o 
   9   5   4     1511.68     1440.66     42.44 o 
  11   5   4       88.68       47.73     12.99 o 
  13   5   4      807.05      826.80     41.36 o 
  15   5   4      644.43      641.00     45.17 o 
  17   5   4      966.76      880.28     48.74 o 
  19   5   4     1765.65     1825.50     71.85 o 
  21   5   4        1.37      -15.85     30.85 o 
 -22   6   4      351.11      412.79     45.39 o 
 -20   6   4      100.10       64.16     28.31 o 
 -18   6   4      893.74      817.30     46.57 o 
 -16   6   4     1031.73      967.65     47.40 o 
 -14   6   4     2728.85     2941.46     67.78 o 
 -12   6   4     1936.61     2240.99     49.02 o 
 -10   6   4      108.51       95.11     12.95 o 
  -8   6   4     1083.43     1198.27     24.04 o 
  -6   6   4     1440.93     1528.09     37.62 o 
  -4   6   4     5114.08     6181.48     61.89 o 
  -2   6   4     1718.27     2224.59     31.58 o 
   0   6   4     1213.50     1069.73     23.51 o 
   2   6   4      137.04       82.98      9.82 o 
   4   6   4    11460.40    12478.88    111.39 o 
   6   6   4     1157.62     1286.91     30.35 o 
   8   6   4        0.00        1.33      8.03 o 
  10   6   4      106.67       70.32     14.65 o 
  12   6   4      106.33       79.35     19.34 o 
  14   6   4      345.82      319.63     30.12 o 
  16   6   4     1805.16     2016.69     70.48 o 
  18   6   4       72.91       46.33     25.43 o 
  20   6   4      604.50      737.79     59.29 o 
 -21   7   4      144.19      185.88     37.42 o 
 -19   7   4       83.47       66.98     31.57 o 
 -17   7   4      227.64      215.32     30.61 o 
 -15   7   4      845.38      790.91     46.10 o 
 -13   7   4      941.38      713.17     45.67 o 
 -11   7   4      753.01      622.32     35.20 o 
  -9   7   4     1103.42      867.15     32.58 o 
  -7   7   4       20.88       34.72     10.05 o 
  -5   7   4       55.31       56.76      9.55 o 
  -3   7   4        2.28       17.29     10.70 o 
  -1   7   4     2821.83     2714.38     46.73 o 
   1   7   4      713.61      834.32     29.27 o 
   3   7   4     4344.57     4648.06     58.80 o 
   5   7   4      692.71      770.87     27.23 o 
   7   7   4       33.99       15.29     11.45 o 
   9   7   4      630.98      677.55     31.15 o 
  11   7   4      194.80      210.64     23.26 o 
  13   7   4       18.56      -16.61     16.61 o 
  15   7   4        1.31      -19.62     19.62 o 
  17   7   4      171.08      173.55     32.64 o 
  19   7   4       49.27       35.88     31.15 o 
  21   7   4      161.12      101.53     52.27 o 
 -20   8   4        1.80       20.10     32.67 o 
 -18   8   4       54.05       50.20     28.12 o 
 -16   8   4       28.51      -15.96     21.37 o 
 -14   8   4     1312.19     1289.65     59.13 o 
 -12   8   4      465.42      373.31     31.07 o 
 -10   8   4       12.00       -4.79     14.63 o 
  -8   8   4      238.40      184.28     23.50 o 
  -6   8   4      119.66      155.50     15.40 o 
  -4   8   4        0.66        9.39     11.13 o 
  -2   8   4       60.03       51.85     13.09 o 
   0   8   4       57.21      100.90     14.02 o 
   2   8   4      707.95      845.44     33.47 o 
   4   8   4      335.69      353.09     20.97 o 
   6   8   4      192.78      204.35     19.85 o 
   8   8   4      671.34      700.88     33.59 o 
  10   8   4     1786.65     1861.20     60.03 o 
  12   8   4      326.49      310.22     32.88 o 
  14   8   4       93.34       36.62     24.58 o 
  16   8   4      304.01      314.92     44.03 o 
  18   8   4       28.93       -6.25     28.79 o 
  20   8   4       77.80      174.33     69.31 o 
 -19   9   4        0.13       17.93     34.86 o 
 -17   9   4      135.95      112.68     44.02 o 
 -15   9   4      292.37      276.88     37.88 o 
 -13   9   4        0.04      -18.47     18.47 o 
 -11   9   4      711.24      625.57     39.99 o 
  -9   9   4      109.30      140.06     24.07 o 
  -7   9   4     4676.92     4491.90     83.65 o 
  -5   9   4      816.90      798.78     39.09 o 
  -3   9   4     5629.50     5796.31     86.89 o 
  -1   9   4      568.50      595.79     34.19 o 
   1   9   4      344.68      359.17     30.57 o 
   3   9   4     2532.41     2653.82     62.24 o 
   5   9   4      523.82      498.14     33.28 o 
   7   9   4      545.09      613.57     36.73 o 
   9   9   4       58.89       68.04     20.90 o 
  11   9   4     1247.75     1410.07     69.29 o 
  13   9   4       11.94       -8.26     25.08 o 
  15   9   4       45.04       93.66     31.35 o 
  17   9   4        2.97        0.30     29.27 o 
 -18  10   4       97.55       51.41     38.30 o 
 -16  10   4        6.05      -25.72     26.87 o 
 -14  10   4      419.85      337.64     44.45 o 
 -12  10   4       25.00      -13.00     21.93 o 
 -10  10   4       73.61      108.10     25.06 o 
  -8  10   4      260.20      335.40     31.88 o 
  -6  10   4       65.81      145.61     23.40 o 
  -4  10   4     1193.24     1185.45     53.07 o 
  -2  10   4      940.89      980.26     44.88 o 
   0  10   4        0.12       11.69     17.23 o 
   2  10   4      743.94      933.02     45.11 o 
   4  10   4     2010.51     2080.29     67.44 o 
   6  10   4      187.23      201.34     26.98 o 
   8  10   4      563.02      417.85     33.41 o 
  10  10   4     4866.00     5606.19    165.63 o 
  12  10   4     2083.71     2392.61    100.71 o 
  14  10   4        5.45        4.01     28.08 o 
  16  10   4        8.32       12.33     34.19 o 
 -17  11   4        0.78      -13.73     49.48 o 
 -15  11   4      118.91      143.02     38.30 o 
 -13  11   4      923.34      930.63     62.89 o 
 -11  11   4      835.86      857.53     49.57 o 
  -9  11   4       28.03       -7.05     24.18 o 
  -7  11   4      227.73      162.90     24.76 o 
  -5  11   4      267.40      292.41     32.48 o 
  -3  11   4      286.57      283.61     34.14 o 
  -1  11   4      744.62      678.98     45.33 o 
   1  11   4       61.56       57.51     23.62 o 
   3  11   4       87.83      125.06     23.76 o 
   5  11   4       13.22       14.12     20.14 o 
   7  11   4        0.01      -21.78     21.78 o 
   9  11   4       39.08       66.40     24.32 o 
  11  11   4      123.35       60.54     35.82 o 
  13  11   4       63.14       65.57     37.18 o 
  15  11   4      138.28       76.45     40.06 o 
 -14  12   4       22.26       65.52     32.93 o 
 -12  12   4       29.63        2.53     24.06 o 
 -10  12   4      118.40      141.11     28.36 o 
  -8  12   4      366.83      409.36     37.60 o 
  -6  12   4      514.75      466.30     37.50 o 
  -4  12   4      617.46      666.85     45.54 o 
  -2  12   4     1159.10     1213.25     65.67 o 
   0  12   4      191.06      109.97     30.06 o 
   2  12   4      501.77      609.07     46.17 o 
   4  12   4      934.85      878.92     49.23 o 
   6  12   4      244.92      336.25     37.24 o 
   8  12   4      499.56      540.33     47.91 o 
  10  12   4        5.17       46.31     29.55 o 
  12  12   4        0.08      -20.16     29.54 o 
 -11  13   4       39.53       48.09     28.60 o 
  -9  13   4       97.57       20.66     26.25 o 
  -7  13   4       92.97      105.37     28.78 o 
  -5  13   4      539.29      528.54     47.67 o 
  -3  13   4       91.24       62.24     31.14 o 
  -1  13   4       82.59       74.83     31.37 o 
   1  13   4        0.21       28.33     24.78 o 
   3  13   4       26.61       16.80     27.90 o 
   5  13   4       41.28       25.73     28.86 o 
   7  13   4       45.81       66.62     33.06 o 
   9  13   4        8.10      -43.14     43.14 o 
  -6  14   4       26.78       -7.35     30.35 o 
  -4  14   4       26.95      -29.57     34.65 o 
  -2  14   4      263.91      264.80     42.51 o 
   0  14   4       17.74       16.27     30.63 o 
   2  14   4      212.41      222.20     42.57 o 
   4  14   4      145.55      115.77     41.07 o 
 -25   1   5      190.80      143.98     46.67 o 
 -23   1   5      220.41      221.02     36.02 o 
 -21   1   5     1061.36     1018.05     51.90 o 
 -19   1   5     2533.56     2661.24     72.50 o 
 -17   1   5     1280.53     1403.53     49.26 o 
 -15   1   5      602.78      606.57     26.91 o 
 -13   1   5      751.33      670.62     26.38 o 
 -11   1   5        4.43        5.39      8.68 o 
  -9   1   5     1798.12     1742.03     31.27 o 
  -7   1   5     6048.42     5305.17     49.30 o 
  -5   1   5     6069.08     6220.84     49.33 o 
  -3   1   5   112856.07   112939.02    593.42 o 
  -1   1   5     5267.58     5482.25     36.08 o 
   1   1   5    87057.54    87276.49    453.39 o 
   3   1   5    24803.34    23887.12    141.86 o 
   5   1   5     4005.75     4810.95     58.17 o 
   7   1   5     5853.19     5946.80     53.93 o 
   9   1   5    21959.97    23276.23    174.07 o 
  11   1   5    13638.33    14400.75    125.83 o 
  13   1   5     1350.17     1387.53     36.06 o 
  15   1   5      206.05       81.12     18.54 o 
  17   1   5     4144.70     4197.28     91.55 o 
  19   1   5      790.81      766.45     49.17 o 
  21   1   5       23.59      -14.13     38.29 o 
  23   1   5        0.00      -14.16     31.88 o 
 -24   2   5      812.66      800.31     58.17 o 
 -22   2   5      221.84      172.10     35.36 o 
 -20   2   5      112.56      181.70     27.79 o 
 -18   2   5      167.89      157.81     24.77 o 
 -16   2   5     1348.30     1511.03     45.96 o 
 -14   2   5      935.61      930.25     33.82 o 
 -12   2   5      196.49      169.83     15.17 o 
 -10   2   5     7906.48     7771.78     82.44 o 
  -8   2   5     4801.98     4621.64     49.74 o 
  -6   2   5    51468.02    50839.74    336.40 o 
  -4   2   5     1700.98     1640.23     24.02 o 
  -2   2   5    34286.84    33368.74    184.58 o 
   0   2   5        1.30        0.14      3.68 o 
   2   2   5      116.88      127.57      6.92 o 
   4   2   5     1411.31     1210.60     21.24 o 
   6   2   5     3786.07     3198.94     41.02 o 
   8   2   5      792.07      675.00     22.56 o 
  10   2   5      490.18      492.40     14.45 o 
  12   2   5      359.48      315.42     17.59 o 
  14   2   5       71.55       38.51     17.31 o 
  16   2   5     1918.37     1955.26     62.81 o 
  18   2   5       52.35       59.98     25.18 o 
  20   2   5      515.93      523.25     46.61 o 
  22   2   5      152.85      102.77     36.93 o 
 -25   3   5      157.93      182.05     44.46 o 
 -23   3   5      134.20      163.42     32.42 o 
 -21   3   5       87.40      104.64     26.21 o 
 -19   3   5      519.82      487.86     35.58 o 
 -17   3   5     3919.00     3825.24     69.78 o 
 -15   3   5      170.33      180.79     18.21 o 
 -13   3   5       82.08       75.40     13.48 o 
 -11   3   5     2716.45     2884.55     48.81 o 
  -9   3   5     3359.76     3792.26     45.96 o 
  -7   3   5     9880.13    11147.82     98.07 o 
  -5   3   5     3949.03     4235.09     46.64 o 
  -3   3   5    10638.26     8751.31     67.43 o 
  -1   3   5      768.36      694.45     15.43 o 
   1   3   5      173.07      144.80      8.11 o 
   3   3   5     3360.88     3418.18     34.56 o 
   5   3   5     3925.83     3793.03     40.66 o 
   7   3   5     3902.51     4046.44     44.82 o 
   9   3   5      100.53       75.30     10.69 o 
  11   3   5     4785.40     5094.56     56.47 o 
  13   3   5      825.72      815.33     35.74 o 
  15   3   5     2014.23     2157.69     64.83 o 
  17   3   5       76.10       66.21     22.96 o 
  19   3   5        0.01       10.51     25.02 o 
  21   3   5       93.38       68.81     33.03 o 
  23   3   5        0.65      -30.85     30.98 o 
 -24   4   5        5.51      -12.24     25.65 o 
 -22   4   5       24.15        9.65     28.43 o 
 -20   4   5       29.76        2.73     21.32 o 
 -18   4   5       43.37       32.79     26.68 o 
 -16   4   5      845.24      919.79     45.00 o 
 -14   4   5      643.85      751.40     30.48 o 
 -12   4   5     1037.64      954.04     31.07 o 
 -10   4   5     1272.57     1113.37     26.93 o 
  -8   4   5     1225.07     1328.21     24.41 o 
  -6   4   5     1742.04     1575.74     28.93 o 
  -4   4   5     1279.88     1132.90     19.51 o 
  -2   4   5    28685.39    30094.03    207.86 o 
   0   4   5    12518.35    12874.30    100.29 o 
   2   4   5     4617.52     4667.35     43.99 o 
   4   4   5       63.48       48.13      7.61 o 
   6   4   5      362.84      447.64     17.49 o 
   8   4   5      186.10      205.24     12.59 o 
  10   4   5     4897.18     4961.10     56.76 o 
  12   4   5      237.47      248.34     21.63 o 
  14   4   5       23.49       27.41     17.14 o 
  16   4   5      529.87      539.15     39.41 o 
  18   4   5       12.47       36.10     25.00 o 
  20   4   5      502.51      496.16     44.40 o 
  22   4   5       17.28      -22.97     28.97 o 
 -23   5   5       36.09       42.30     30.90 o 
 -21   5   5      179.33      157.09     40.98 o 
 -19   5   5        2.05        9.58     21.69 o 
 -17   5   5     3154.81     3361.07     76.45 o 
 -15   5   5      251.18      240.70     24.56 o 
 -13   5   5     1338.16     1327.38     39.80 o 
 -11   5   5       87.73       65.79      9.30 o 
  -9   5   5       45.72       29.78      7.59 o 
  -7   5   5    13012.98    14762.84    140.39 o 
  -5   5   5      211.18      230.46      9.59 o 
  -3   5   5     4751.46     5062.42     54.97 o 
  -1   5   5     1694.16     1623.53     25.86 o 
   1   5   5    20619.93    22966.64    177.97 o 
   3   5   5      153.63      168.17     14.57 o 
   5   5   5       29.85       14.12      7.74 o 
   7   5   5      642.58      721.83     22.38 o 
   9   5   5      142.75      100.98     11.94 o 
  11   5   5       35.53       11.55     10.20 o 
  13   5   5       32.83       13.75     16.14 o 
  15   5   5     5302.99     5893.52    100.88 o 
  17   5   5      353.84      387.09     35.28 o 
  19   5   5      673.00      725.70     50.47 o 
  21   5   5       53.84       56.92     27.17 o 
 -22   6   5      315.24      340.18     44.13 o 
 -20   6   5      201.66      129.80     31.83 o 
 -18   6   5      300.98      296.61     32.11 o 
 -16   6   5       13.77       19.71     19.68 o 
 -14   6   5     4540.04     4860.25     85.29 o 
 -12   6   5        0.17      -12.78     12.78 o 
 -10   6   5       80.33      103.07     11.19 o 
  -8   6   5     1054.63     1079.71     25.44 o 
  -6   6   5      517.30      547.21     19.82 o 
  -4   6   5      509.50      496.72     18.87 o 
  -2   6   5      462.94      483.30     18.92 o 
   0   6   5     3787.90     3552.00     46.52 o 
   2   6   5      734.17      780.34     24.04 o 
   4   6   5     8040.86     8546.80     90.23 o 
   6   6   5     3053.30     3145.04     50.67 o 
   8   6   5      292.03      334.30     22.81 o 
  10   6   5     1279.96     1235.04     44.41 o 
  12   6   5       33.67       -3.19     16.19 o 
  14   6   5     2220.58     2266.68     71.45 o 
  16   6   5      199.81      196.99     29.18 o 
  18   6   5       36.32       -7.83     19.23 o 
  20   6   5       75.35      105.76     34.69 o 
 -21   7   5      104.99      159.79     41.16 o 
 -19   7   5      444.35      420.91     49.54 o 
 -17   7   5       25.57       15.88     19.71 o 
 -15   7   5        0.00        8.93     19.46 o 
 -13   7   5     1006.89     1235.64     50.52 o 
 -11   7   5      160.06      125.55     20.26 o 
  -9   7   5      167.19      126.82     18.45 o 
  -7   7   5      270.74      184.17     15.32 o 
  -5   7   5     1369.81     1442.81     30.11 o 
  -3   7   5      314.00      362.54     18.89 o 
  -1   7   5        0.00       -2.23     10.00 o 
   1   7   5       40.11       12.92      7.95 o 
   3   7   5      754.29      728.97     25.27 o 
   5   7   5      177.48      105.57     13.72 o 
   7   7   5      170.68      182.58     17.79 o 
   9   7   5     4762.17     4903.18     86.85 o 
  11   7   5      750.56      688.93     37.20 o 
  13   7   5      255.65      271.53     30.26 o 
  15   7   5      252.70      246.22     29.80 o 
  17   7   5        0.41        4.17     22.57 o 
  19   7   5      294.32      381.00     44.69 o 
 -20   8   5       94.46       82.12     46.30 o 
 -18   8   5       41.89       24.24     27.89 o 
 -16   8   5       68.31       36.81     23.51 o 
 -14   8   5       34.48       21.34     18.29 o 
 -12   8   5     1746.22     1836.04     62.35 o 
 -10   8   5      817.98      841.30     43.54 o 
  -8   8   5       33.81        2.69     14.26 o 
  -6   8   5      842.70      753.64     29.21 o 
  -4   8   5     2047.76     2068.66     48.46 o 
  -2   8   5     3888.35     3724.66     59.88 o 
   0   8   5       18.92       41.64     11.71 o 
   2   8   5     1310.63     1445.17     40.60 o 
   4   8   5      878.65     1057.87     36.04 o 
   6   8   5      111.14      100.33     16.63 o 
   8   8   5     2367.54     2847.46     58.97 o 
  10   8   5      774.23      854.72     43.33 o 
  12   8   5      180.02      165.43     26.61 o 
  14   8   5       23.31       12.47     21.40 o 
  16   8   5      289.59      214.94     37.88 o 
  18   8   5       50.24       19.72     30.57 o 
 -19   9   5       32.21       -7.83     34.86 o 
 -17   9   5        5.91       -4.33     32.02 o 
 -15   9   5      679.83      688.51     51.80 o 
 -13   9   5      628.59      675.15     43.75 o 
 -11   9   5      732.54      776.94     43.50 o 
  -9   9   5        1.88       15.31     19.74 o 
  -7   9   5    10221.95    10708.49    135.28 o 
  -5   9   5      217.89      249.36     24.70 o 
  -3   9   5      494.25      385.69     26.77 o 
  -1   9   5       30.17       37.24     16.99 o 
   1   9   5     9925.77    10159.84    126.42 o 
   3   9   5       21.30       27.28     15.87 o 
   5   9   5      709.06      598.15     36.43 o 
   7   9   5     1225.67     1207.08     50.67 o 
   9   9   5      937.70      920.31     51.48 o 
  11   9   5       60.02       81.56     29.27 o 
  13   9   5     1241.10     1433.29     83.51 o 
  15   9   5      522.39      533.20     52.26 o 
  17   9   5      261.76      205.46     46.51 o 
 -18  10   5        4.89       -9.46     29.49 o 
 -16  10   5      175.21      231.51     40.34 o 
 -14  10   5      271.19      314.59     39.07 o 
 -12  10   5        3.48        5.87     20.04 o 
 -10  10   5       16.27       -3.61     18.64 o 
  -8  10   5       60.98       11.23     19.03 o 
  -6  10   5       91.74       46.55     19.88 o 
  -4  10   5     1837.98     1959.63     68.50 o 
  -2  10   5      555.50      589.91     36.77 o 
   0  10   5     1388.96     1360.88     52.93 o 
   2  10   5      746.38      723.55     49.91 o 
   4  10   5     2838.89     2780.27     74.42 o 
   6  10   5       82.99       68.58     21.50 o 
   8  10   5      386.72      410.17     38.97 o 
  10  10   5     2225.27     2282.74     84.55 o 
  12  10   5       36.16       57.67     30.42 o 
  14  10   5       47.91       56.05     37.07 o 
  16  10   5        1.14       28.76     38.29 o 
 -17  11   5       10.08      -36.93     59.06 o 
 -15  11   5       30.97       41.75     32.87 o 
 -13  11   5       68.83       95.40     31.63 o 
 -11  11   5       88.48       52.88     24.93 o 
  -9  11   5     2726.95     2504.51     80.76 o 
  -7  11   5      195.29      188.20     27.29 o 
  -5  11   5      607.50      540.69     39.30 o 
  -3  11   5      668.82      632.78     49.74 o 
  -1  11   5      102.89       49.65     22.43 o 
   1  11   5       97.37       28.71     25.30 o 
   3  11   5       10.20       35.15     26.10 o 
   5  11   5      406.42      404.77     35.72 o 
   7  11   5      219.28      232.19     32.76 o 
   9  11   5      220.79      217.36     37.91 o 
  11  11   5        9.55      -15.43     26.95 o 
  13  11   5       26.46       57.75     33.89 o 
 -14  12   5       63.63      125.50     39.13 o 
 -12  12   5       32.72        6.35     25.59 o 
 -10  12   5        5.94        1.03     22.34 o 
  -8  12   5      132.84      103.15     24.68 o 
  -6  12   5      122.53       89.14     25.74 o 
  -4  12   5       95.04      141.33     29.08 o 
  -2  12   5       86.05      119.87     31.80 o 
   0  12   5      324.01      405.48     41.74 o 
   2  12   5      271.22      333.00     37.87 o 
   4  12   5        2.93       -5.07     21.13 o 
   6  12   5       10.88       12.89     23.18 o 
   8  12   5      245.22      171.47     36.86 o 
  10  12   5        0.28       12.24     33.28 o 
  12  12   5      168.55      149.05     51.57 o 
 -11  13   5        9.24       17.78     26.74 o 
  -9  13   5       79.07       69.17     25.69 o 
  -7  13   5      125.97       91.00     29.82 o 
  -5  13   5        8.83        6.10     24.48 o 
  -3  13   5       96.66       78.07     32.12 o 
  -1  13   5       35.29       -0.22     27.36 o 
   1  13   5       70.43       81.56     30.98 o 
   3  13   5      885.41      998.84     68.08 o 
   5  13   5      748.89      779.44     63.02 o 
   7  13   5       43.47       44.00     33.07 o 
   9  13   5      236.03      235.72     68.81 o 
  -6  14   5        0.01      -26.91     27.28 o 
  -4  14   5       63.31       44.65     28.88 o 
  -2  14   5        9.63      -22.57     30.98 o 
   0  14   5       35.22       25.01     37.79 o 
   2  14   5      185.04      160.04     43.87 o 
   4  14   5       36.70      -13.02     62.13 o 
 -24   0   6        0.75       -5.76     52.18 o 
 -22   0   6       74.22       18.69     34.11 o 
 -20   0   6      330.34      305.90     44.96 o 
 -18   0   6        3.97        2.41     25.35 o 
 -16   0   6        0.84       -0.92     20.86 o 
 -14   0   6     1587.14     1422.43     56.99 o 
 -12   0   6     3283.12     3276.68     73.14 o 
 -10   0   6    28539.95    30869.44    340.87 o 
  -8   0   6     4679.29     4475.71     66.68 o 
  -6   0   6        8.88       20.07      8.60 o 
  -4   0   6    13432.73    15563.23    167.28 o 
  -2   0   6      407.11      330.38     14.05 o 
   0   0   6    42803.15    43416.68    322.23 o 
   2   0   6   230892.69   233568.36   1860.46 o 
   4   0   6     2128.65     2236.64     32.29 o 
   6   0   6    63188.23    68390.51    617.80 o 
   8   0   6     6230.77     6867.45     82.28 o 
  10   0   6     1286.11     1099.45     28.31 o 
  12   0   6     1768.18     2097.30     56.67 o 
  14   0   6     8425.17     8605.46    330.21 o 
  16   0   6     4955.19     5193.99    151.97 o 
  18   0   6      568.53      546.03     57.61 o 
  20   0   6        2.38        7.34     34.98 o 
  22   0   6     1174.83     1221.55    112.95 o 
 -25   1   6        0.11       14.26     49.22 o 
 -23   1   6       11.40        2.68     27.41 o 
 -21   1   6      151.60      171.54     27.02 o 
 -19   1   6       74.56       69.58     21.25 o 
 -17   1   6      145.72      160.45     19.63 o 
 -15   1   6        0.41      -11.24     11.24 o 
 -13   1   6     2636.88     2357.67     44.09 o 
 -11   1   6     3914.31     3885.09     53.62 o 
  -9   1   6     3645.47     3725.91     44.80 o 
  -7   1   6     6926.55     6437.96     57.17 o 
  -5   1   6     2023.87     2019.73     22.91 o 
  -3   1   6    25111.24    25099.13    166.87 o 
  -1   1   6     4348.99     3919.85     29.93 o 
   1   1   6      338.82      184.72      7.73 o 
   3   1   6     2763.65     2818.08     27.89 o 
   5   1   6     9903.75    10382.53     91.22 o 
   7   1   6     1510.39     1573.52     29.26 o 
   9   1   6      681.88      701.82     19.83 o 
  11   1   6      951.06      898.46     20.34 o 
  13   1   6     4112.16     4213.36     66.18 o 
  15   1   6      584.83      635.50     45.77 o 
  17   1   6      188.34      144.57     26.33 o 
  19   1   6      325.24      412.63     41.87 o 
  21   1   6        6.19      -10.31     24.15 o 
  23   1   6       12.35       12.78     32.87 o 
 -24   2   6      104.07      198.97     41.77 o 
 -22   2   6      164.40      134.71     28.44 o 
 -20   2   6     1936.58     2051.30     69.40 o 
 -18   2   6      221.19      231.93     27.49 o 
 -16   2   6     1720.23     1729.66     45.09 o 
 -14   2   6       51.93       27.47     10.65 o 
 -12   2   6      366.03      318.34     18.78 o 
 -10   2   6       10.99       17.73      7.75 o 
  -8   2   6     5243.63     5369.52     56.43 o 
  -6   2   6     4287.23     4505.33     44.73 o 
  -4   2   6    33505.38    34671.44    233.84 o 
  -2   2   6    57495.66    58206.50    353.52 o 
   0   2   6    80710.87    80245.31    471.29 o 
   2   2   6     3164.51     2687.62     31.88 o 
   4   2   6     6411.39     6389.94     53.36 o 
   6   2   6     3887.75     4413.24     52.33 o 
   8   2   6      130.25       42.06      9.50 o 
  10   2   6     3306.12     3559.74     80.87 o 
  12   2   6      337.07      365.08     23.34 o 
  14   2   6      119.77      151.78     21.67 o 
  16   2   6     1842.68     1723.52     65.68 o 
  18   2   6     3108.78     3046.14     91.56 o 
  20   2   6      225.35      194.46     36.82 o 
  22   2   6      174.97       99.47     35.00 o 
 -25   3   6      405.84      499.51     70.87 o 
 -23   3   6       54.69       54.05     29.31 o 
 -21   3   6     1174.53     1324.05     61.96 o 
 -19   3   6      600.73      535.97     39.47 o 
 -17   3   6       51.54       35.91     16.26 o 
 -15   3   6      671.17      641.68     29.33 o 
 -13   3   6      305.19      310.47     20.30 o 
 -11   3   6       96.43       40.65     12.33 o 
  -9   3   6       21.07       23.80      8.40 o 
  -7   3   6     1929.19     1940.68     28.22 o 
  -5   3   6     7587.91     8211.15     76.42 o 
  -3   3   6     2668.60     2515.62     27.77 o 
  -1   3   6     1705.19     1593.73     21.00 o 
   1   3   6     1594.70     1606.99     22.28 o 
   3   3   6    10904.26    10234.62     79.95 o 
   5   3   6     4970.39     4929.42     49.94 o 
   7   3   6     1737.79     1849.52     35.71 o 
   9   3   6      188.31      209.02     14.37 o 
  11   3   6       41.21       11.68     11.14 o 
  13   3   6     1060.57      925.52     40.38 o 
  15   3   6     2037.97     2185.07     66.58 o 
  17   3   6     3180.64     3098.86     93.77 o 
  19   3   6       78.89      129.26     30.30 o 
  21   3   6      276.33      296.97     40.00 o 
 -24   4   6       28.56      -32.87     32.87 o 
 -22   4   6       29.45       17.56     26.90 o 
 -20   4   6       25.50       12.46     20.47 o 
 -18   4   6      947.84      854.97     44.67 o 
 -16   4   6     1031.03      955.57     51.41 o 
 -14   4   6     3922.72     3963.94     62.59 o 
 -12   4   6     1656.64     1589.46     36.66 o 
 -10   4   6      368.86      319.14     16.19 o 
  -8   4   6     4724.36     4509.82     57.69 o 
  -6   4   6      529.45      662.01     22.87 o 
  -4   4   6    13831.62    12734.64    106.49 o 
  -2   4   6    19599.07    20516.13    149.70 o 
   0   4   6    12614.26    13491.25    112.04 o 
   2   4   6      291.17      201.57     10.37 o 
   4   4   6     1902.31     1907.30     30.65 o 
   6   4   6       89.41      108.65     10.05 o 
   8   4   6     1293.18     1241.98     25.20 o 
  10   4   6      160.35      144.75     15.14 o 
  12   4   6      380.32      394.02     27.82 o 
  14   4   6     5045.04     5537.44     92.48 o 
  16   4   6       48.54       41.79     21.29 o 
  18   4   6      522.65      568.53     48.28 o 
  20   4   6      525.68      611.91     48.21 o 
  22   4   6        4.52      -15.57     28.94 o 
 -23   5   6      168.36      129.61     40.28 o 
 -21   5   6      159.33       66.28     35.22 o 
 -19   5   6      119.29       78.04     35.08 o 
 -17   5   6       31.47       27.88     19.87 o 
 -15   5   6     1244.48     1231.41     47.07 o 
 -13   5   6      154.90      122.85     17.93 o 
 -11   5   6     2262.16     2548.97     49.78 o 
  -9   5   6     1204.49     1334.01     35.75 o 
  -7   5   6      703.67      604.60     23.93 o 
  -5   5   6     4857.50     4707.99     62.42 o 
  -3   5   6     4382.08     3931.25     43.45 o 
  -1   5   6      511.73      458.18     17.25 o 
   1   5   6     6816.22     6926.91     70.14 o 
   3   5   6     8361.88     8398.45     85.52 o 
   5   5   6     1257.22     1137.34     29.38 o 
   7   5   6        9.11        5.14      7.15 o 
   9   5   6        0.85        6.12      8.99 o 
  11   5   6      806.51      776.50     33.07 o 
  13   5   6      652.71      687.40     39.44 o 
  15   5   6       18.81       32.17     23.16 o 
  17   5   6      103.97      149.80     27.06 o 
  19   5   6       11.85       11.63     24.22 o 
  21   5   6       26.62       13.27     28.46 o 
 -22   6   6       61.60       93.31     35.07 o 
 -20   6   6      137.35      186.16     34.22 o 
 -18   6   6       56.01       33.40     22.43 o 
 -16   6   6        3.75      -16.96     16.96 o 
 -14   6   6       20.06       28.87     18.59 o 
 -12   6   6      263.52      284.96     25.42 o 
 -10   6   6       52.23       14.94     11.38 o 
  -8   6   6      396.04      399.82     21.44 o 
  -6   6   6     1553.86     1861.06     42.44 o 
  -4   6   6     7822.39     8220.70     76.92 o 
  -2   6   6     7944.71     9000.53     86.29 o 
   0   6   6       96.75       91.70     10.19 o 
   2   6   6     2027.83     2072.33     35.82 o 
   4   6   6      140.17      114.89     13.17 o 
   6   6   6      428.78      503.56     22.21 o 
   8   6   6       53.30       64.72     11.94 o 
  10   6   6       60.89       53.25     16.02 o 
  12   6   6      135.81       77.04     20.48 o 
  14   6   6      437.05      450.03     34.60 o 
  16   6   6       37.43       35.31     23.13 o 
  18   6   6      477.48      535.59     42.40 o 
  20   6   6       75.47       45.21     32.01 o 
 -21   7   6      527.29      542.14     53.91 o 
 -19   7   6        0.04       30.23     29.24 o 
 -17   7   6      210.97      154.47     30.11 o 
 -15   7   6       11.36       24.22     20.90 o 
 -13   7   6     3775.75     3863.57     76.60 o 
 -11   7   6       15.48       24.99     16.33 o 
  -9   7   6     2541.97     2516.64     57.39 o 
  -7   7   6        0.07       -6.83      6.83 o 
  -5   7   6      158.88      153.78     11.75 o 
  -3   7   6      974.83      764.80     24.33 o 
  -1   7   6      715.89      695.51     29.84 o 
   1   7   6       93.19       88.05     10.97 o 
   3   7   6     1786.66     1783.30     37.25 o 
   5   7   6       10.78        2.43     10.67 o 
   7   7   6      134.05      182.33     26.15 o 
   9   7   6        0.09        8.66     14.90 o 
  11   7   6       27.82       35.26     19.85 o 
  13   7   6       78.98       52.39     22.44 o 
  15   7   6       21.36       22.18     21.05 o 
  17   7   6      841.31      866.19     54.11 o 
  19   7   6       27.35        8.56     31.06 o 
 -20   8   6       60.14       41.74     35.38 o 
 -18   8   6      318.82      297.91     41.50 o 
 -16   8   6       26.99       19.03     25.20 o 
 -14   8   6      120.58      125.06     26.93 o 
 -12   8   6      151.89      125.51     23.08 o 
 -10   8   6      745.54      790.46     43.94 o 
  -8   8   6      404.59      456.79     28.74 o 
  -6   8   6     1073.81      994.81     37.86 o 
  -4   8   6      812.80      698.76     30.13 o 
  -2   8   6       76.40       66.96     14.61 o 
   0   8   6      638.58      787.49     33.90 o 
   2   8   6      110.55       77.46     13.47 o 
   4   8   6      102.18       84.08     15.68 o 
   6   8   6      436.04      353.01     24.79 o 
   8   8   6     2425.64     2368.08     59.09 o 
  10   8   6      707.94      700.62     39.67 o 
  12   8   6       29.11       35.29     21.31 o 
  14   8   6        0.00       -1.49     22.95 o 
  16   8   6      315.36      303.00     38.79 o 
  18   8   6      211.29      162.93     36.08 o 
 -19   9   6      159.75      230.29     44.09 o 
 -17   9   6       70.10       51.99     34.73 o 
 -15   9   6      580.10      423.69     41.49 o 
 -13   9   6      287.76      264.53     30.14 o 
 -11   9   6      355.74      322.33     31.13 o 
  -9   9   6     3615.19     3488.06     76.86 o 
  -7   9   6     1254.84     1297.05     49.27 o 
  -5   9   6       19.91       20.12     15.22 o 
  -3   9   6      176.29      215.58     21.25 o 
  -1   9   6     1867.65     1888.60     53.39 o 
   1   9   6     1445.29     1367.30     45.54 o 
   3   9   6       29.54       15.40     16.19 o 
   5   9   6     1231.61     1281.95     48.41 o 
   7   9   6     1922.55     1942.74     60.44 o 
   9   9   6       47.90       77.48     22.88 o 
  11   9   6       28.01       26.13     25.23 o 
  13   9   6      750.85      777.75     55.99 o 
  15   9   6      171.49      168.18     43.45 o 
  17   9   6        6.90       -2.56     33.19 o 
 -18  10   6      123.57      133.64     39.65 o 
 -16  10   6       45.94       39.82     30.86 o 
 -14  10   6      159.48      104.83     30.02 o 
 -12  10   6        6.29       -1.98     22.28 o 
 -10  10   6     1329.48     1182.69     57.31 o 
  -8  10   6       80.92      117.90     23.18 o 
  -6  10   6     2673.95     3166.25     94.76 o 
  -4  10   6      195.00      233.85     28.90 o 
  -2  10   6      361.14      297.85     38.90 o 
   0  10   6       10.57      -15.34     15.34 o 
   2  10   6      552.65      640.17     39.09 o 
   4  10   6     1097.44     1181.79     51.78 o 
   6  10   6     1781.66     1825.41     64.49 o 
   8  10   6      349.39      401.67     36.92 o 
  10  10   6        3.18      -12.33     21.97 o 
  12  10   6      478.33      387.45     63.74 o 
  14  10   6      403.05      449.88     55.94 o 
  16  10   6      633.33      813.39    112.33 o 
 -17  11   6       81.89       45.77     51.75 o 
 -15  11   6      150.77      169.53     38.88 o 
 -13  11   6      248.59      103.96     30.72 o 
 -11  11   6        8.52       40.32     21.43 o 
  -9  11   6      141.00      166.17     27.76 o 
  -7  11   6      491.91      400.62     35.30 o 
  -5  11   6     1379.33     1317.68     57.18 o 
  -3  11   6        0.57      -15.66     18.34 o 
  -1  11   6      882.37      908.94     52.58 o 
   1  11   6       28.07       31.98     21.88 o 
   3  11   6     1348.05     1510.14     60.88 o 
   5  11   6      144.17       53.24     21.24 o 
   7  11   6      605.22      456.01     42.05 o 
   9  11   6      207.11      164.87     32.29 o 
  11  11   6        7.16       -5.04     28.22 o 
  13  11   6       37.43       42.78     40.59 o 
 -14  12   6        0.77        9.89     33.98 o 
 -12  12   6        0.90      -22.82     22.82 o 
 -10  12   6       35.28       16.44     23.73 o 
  -8  12   6        2.23      -12.82     21.09 o 
  -6  12   6      845.58      840.43     48.58 o 
  -4  12   6      572.17      573.92     43.04 o 
  -2  12   6        0.29       36.85     26.16 o 
   0  12   6      806.83     1100.52     64.53 o 
   2  12   6        4.89      -20.27     22.88 o 
   4  12   6       40.45       27.41     23.56 o 
   6  12   6        7.67      -10.76     27.12 o 
   8  12   6      231.83      229.81     40.54 o 
  10  12   6       90.64       56.43     40.30 o 
  12  12   6      291.82      195.39     82.16 o 
 -11  13   6       42.88       46.39     30.16 o 
  -9  13   6       40.17       55.40     27.97 o 
  -7  13   6       28.39       39.82     24.91 o 
  -5  13   6      167.15      144.58     32.47 o 
  -3  13   6       44.38       24.54     25.69 o 
  -1  13   6      332.16      272.86     41.61 o 
   1  13   6      244.90      303.77     45.15 o 
   3  13   6        0.59      -13.28     31.36 o 
   5  13   6       53.28      113.55     35.28 o 
   7  13   6       55.64       49.20     34.33 o 
  -6  14   6      651.56      543.46     66.13 o 
  -4  14   6       53.58      111.53     35.76 o 
  -2  14   6      378.06      445.14     57.84 o 
   0  14   6        2.94        3.87     34.86 o 
   2  14   6       24.71       77.58     48.77 o 
 -25   1   7       11.70       11.12     41.88 o 
 -23   1   7      531.91      435.90     51.53 o 
 -21   1   7      642.67      523.33     45.10 o 
 -19   1   7      327.31      333.93     31.49 o 
 -17   1   7     1658.24     1642.41     46.65 o 
 -15   1   7     2362.17     2561.28     49.22 o 
 -13   1   7      353.03      368.66     21.06 o 
 -11   1   7      869.97      891.14     27.00 o 
  -9   1   7     5521.88     5774.84     58.02 o 
  -7   1   7       47.66       39.21      6.49 o 
  -5   1   7     2407.29     2365.31     29.40 o 
  -3   1   7        5.37       11.16      4.30 o 
  -1   1   7    22479.58    22258.99    141.31 o 
   1   1   7    30643.22    30480.06    185.97 o 
   3   1   7     8657.72     9100.75     68.04 o 
   5   1   7      681.70      641.17     25.54 o 
   7   1   7     3554.06     3995.27     50.25 o 
   9   1   7     1945.93     2302.42     29.71 o 
  11   1   7     2009.28     2051.09     34.24 o 
  13   1   7      125.19      112.51     18.62 o 
  15   1   7     1384.97     1529.40     58.97 o 
  17   1   7        0.18      -17.37     17.37 o 
  19   1   7       88.60       72.49     26.54 o 
  21   1   7       20.23      -14.30     25.90 o 
 -24   2   7      117.27       84.55     41.55 o 
 -22   2   7      602.71      634.03     45.58 o 
 -20   2   7       91.42       67.28     22.34 o 
 -18   2   7     2100.50     2108.31     56.83 o 
 -16   2   7     1312.12     1208.66     38.69 o 
 -14   2   7       97.84       94.69     13.89 o 
 -12   2   7     3087.92     2917.15     45.93 o 
 -10   2   7        0.80       -1.33      7.54 o 
  -8   2   7     5903.06     5773.94     59.23 o 
  -6   2   7     7331.93     6803.75     61.37 o 
  -4   2   7     5179.37     5010.66     52.38 o 
  -2   2   7    10698.79    10439.20     79.92 o 
   0   2   7       48.01      140.21      9.38 o 
   2   2   7     1832.72     1934.28     25.52 o 
   4   2   7     1014.53      993.08     16.77 o 
   6   2   7     4392.79     4818.39     58.00 o 
   8   2   7      113.54      109.32     13.95 o 
  10   2   7       29.31       32.59     10.35 o 
  12   2   7       83.97       71.83     15.77 o 
  14   2   7     1647.92     1714.11     54.97 o 
  16   2   7       33.93       23.23     19.00 o 
  18   2   7       48.64       81.77     25.61 o 
  20   2   7        7.16       24.61     28.31 o 
  22   2   7      725.75      752.91     58.87 o 
 -25   3   7      818.86     1115.40    107.69 o 
 -23   3   7        0.60       19.61     35.63 o 
 -21   3   7     1055.25     1048.54     64.72 o 
 -19   3   7       73.87       96.22     24.77 o 
 -17   3   7       45.74       18.67     16.04 o 
 -15   3   7       46.54       30.16     13.73 o 
 -13   3   7      547.34      625.28     27.19 o 
 -11   3   7      370.83      427.04     20.03 o 
  -9   3   7     4585.86     5689.94     65.46 o 
  -7   3   7     4802.78     4817.05     49.25 o 
  -5   3   7     3859.50     3402.63     37.83 o 
  -3   3   7    34835.92    35002.78    227.54 o 
  -1   3   7      281.38      241.79     13.28 o 
   1   3   7    17600.56    19347.46    137.50 o 
   3   3   7     3094.00     2994.23     34.14 o 
   5   3   7     4665.61     4962.22     52.26 o 
   7   3   7     3480.90     3633.12     52.04 o 
   9   3   7        3.51        6.43      9.25 o 
  11   3   7      447.32      441.66     24.28 o 
  13   3   7     1604.78     1771.43     55.46 o 
  15   3   7      208.87      185.98     24.14 o 
  17   3   7      482.72      418.01     40.08 o 
  19   3   7      101.54       94.89     29.19 o 
  21   3   7      351.60      225.56     38.03 o 
 -24   4   7       47.79       72.60     44.44 o 
 -22   4   7       49.44       58.07     30.94 o 
 -20   4   7      927.49      890.16     76.53 o 
 -18   4   7     1295.34     1326.72     54.86 o 
 -16   4   7      117.87      107.52     20.69 o 
 -14   4   7     1331.92     1349.76     41.50 o 
 -12   4   7     1279.69     1228.97     34.32 o 
 -10   4   7     1827.25     1852.96     35.54 o 
  -8   4   7     4469.81     4392.66     60.43 o 
  -6   4   7     1038.31      859.87     27.80 o 
  -4   4   7       64.95       81.82      8.67 o 
  -2   4   7     6480.09     6436.08     61.54 o 
   0   4   7     2986.85     2824.16     43.54 o 
   2   4   7      686.85      882.45     20.74 o 
   4   4   7        8.32       14.16      6.75 o 
   6   4   7      152.18      130.67     10.30 o 
   8   4   7      129.39      167.79     16.43 o 
  10   4   7      588.66      681.47     28.02 o 
  12   4   7      106.68      102.98     18.88 o 
  14   4   7     4066.37     4246.44     80.58 o 
  16   4   7      359.53      368.18     46.18 o 
  18   4   7       68.69       66.61     26.86 o 
  20   4   7       34.73        1.47     26.48 o 
  22   4   7       61.05       25.69    129.93 o 
 -23   5   7      697.71      654.21     64.46 o 
 -21   5   7       19.62      -18.74     24.90 o 
 -19   5   7        0.21       24.50     20.88 o 
 -17   5   7       26.87       26.47     19.55 o 
 -15   5   7      423.66      334.37     29.17 o 
 -13   5   7      640.56      605.16     31.33 o 
 -11   5   7       78.72       48.82     13.09 o 
  -9   5   7       27.27       13.26     10.19 o 
  -7   5   7     3959.00     4053.11     59.55 o 
  -5   5   7     2464.06     2312.11     41.94 o 
  -3   5   7       35.39       56.17      8.71 o 
  -1   5   7      807.87      834.50     25.58 o 
   1   5   7       10.18       20.93      7.84 o 
   3   5   7      213.40      264.85     15.36 o 
   5   5   7      906.77      893.72     25.45 o 
   7   5   7     8076.63     8411.25     83.93 o 
   9   5   7      611.85      525.81     27.12 o 
  11   5   7       66.46       67.32     14.93 o 
  13   5   7      327.02      312.76     34.59 o 
  15   5   7      817.31      778.76     47.60 o 
  17   5   7      760.80      735.92     49.29 o 
  19   5   7      201.87      171.10     33.30 o 
  21   5   7      100.52       77.12     32.55 o 
 -22   6   7       29.21       33.86     33.55 o 
 -20   6   7      406.80      356.80     40.55 o 
 -18   6   7       84.28       32.67     23.01 o 
 -16   6   7      291.27      248.06     29.52 o 
 -14   6   7     1466.06     1543.26     56.98 o 
 -12   6   7        0.98      -13.71     14.94 o 
 -10   6   7      460.75      430.20     26.09 o 
  -8   6   7      780.32      584.31     30.54 o 
  -6   6   7      416.84      422.51     22.92 o 
  -4   6   7    13491.55    13455.57    115.24 o 
  -2   6   7     2695.70     3000.84     44.21 o 
   0   6   7     2439.10     2659.45     40.16 o 
   2   6   7     5538.12     5856.93     69.65 o 
   4   6   7       63.25       74.57     12.19 o 
   6   6   7       75.03       57.43     11.45 o 
   8   6   7     1067.58     1039.36     31.52 o 
  10   6   7     4395.04     4445.19     91.38 o 
  12   6   7       51.66       62.39     19.62 o 
  14   6   7     2125.41     2358.05     74.73 o 
  16   6   7      237.68      313.06     33.84 o 
  18   6   7       71.84       54.12     28.80 o 
  20   6   7       74.39       81.78     34.67 o 
 -21   7   7      796.65      898.95     90.01 o 
 -19   7   7       32.62      -13.19     29.47 o 
 -17   7   7      237.07      222.82     30.57 o 
 -15   7   7        6.31       -6.52     18.11 o 
 -13   7   7     1842.41     2004.59     72.41 o 
 -11   7   7        0.04        2.79     15.51 o 
  -9   7   7      197.94      164.33     19.71 o 
  -7   7   7       72.90       36.80     12.80 o 
  -5   7   7     1013.00     1067.12     27.22 o 
  -3   7   7      195.81      232.84     16.56 o 
  -1   7   7     2582.65     2562.78     41.18 o 
   1   7   7     3730.59     3882.20     53.49 o 
   3   7   7        7.43       11.04      9.62 o 
   5   7   7     1364.43     1393.16     39.76 o 
   7   7   7       74.92       48.57     13.66 o 
   9   7   7     1849.98     1839.06     63.26 o 
  11   7   7     1203.49     1208.79     51.52 o 
  13   7   7      814.50      996.75     49.64 o 
  15   7   7        4.24      -16.72     22.57 o 
  17   7   7       68.55       25.00     25.85 o 
  19   7   7        8.34        3.26     32.64 o 
 -20   8   7       79.19      100.54     41.95 o 
 -18   8   7       60.21       36.93     25.76 o 
 -16   8   7       22.49       31.99     26.07 o 
 -14   8   7      457.34      330.23     34.31 o 
 -12   8   7      418.85      516.89     36.19 o 
 -10   8   7        8.10        5.57     16.09 o 
  -8   8   7      125.48       80.02     20.16 o 
  -6   8   7      148.30      143.28     19.16 o 
  -4   8   7     1801.47     1745.33     46.21 o 
  -2   8   7       85.48       41.37     14.09 o 
   0   8   7     1689.92     1712.67     49.69 o 
   2   8   7       43.89       30.69     12.43 o 
   4   8   7     1398.34     1424.46     40.79 o 
   6   8   7      569.34      494.23     28.46 o 
   8   8   7     3017.86     3181.33     76.21 o 
  10   8   7     2589.94     2611.23     94.25 o 
  12   8   7      213.91      230.42     28.80 o 
  14   8   7     1416.96     1365.77     60.79 o 
  16   8   7        6.49      -17.38     24.06 o 
  18   8   7      140.77      123.85     40.86 o 
 -19   9   7      142.65      139.40     40.43 o 
 -17   9   7       77.39       58.06     28.69 o 
 -15   9   7       65.98       58.50     27.94 o 
 -13   9   7      112.81       61.71     23.63 o 
 -11   9   7       83.22       54.52     21.32 o 
  -9   9   7      141.45      217.82     26.04 o 
  -7   9   7       17.10       14.25     16.98 o 
  -5   9   7     3590.41     3532.70     82.25 o 
  -3   9   7       47.66       46.15     16.64 o 
  -1   9   7     1673.60     1592.96     51.15 o 
   1   9   7      726.16      722.08     32.98 o 
   3   9   7      813.41      841.55     38.38 o 
   5   9   7       21.35       35.17     16.66 o 
   7   9   7      179.31      147.72     22.37 o 
   9   9   7        3.21      -18.81     18.81 o 
  11   9   7       54.65       43.11     23.88 o 
  13   9   7        1.27        0.12     28.56 o 
  15   9   7        7.43      -17.84     30.23 o 
  17   9   7        4.86      100.13     55.28 o 
 -18  10   7      258.49      318.81     49.53 o 
 -16  10   7      790.06      945.31     65.35 o 
 -14  10   7     2163.28     2260.44     92.12 o 
 -12  10   7       82.90      102.69     28.41 o 
 -10  10   7      623.28      494.21     39.11 o 
  -8  10   7      533.55      617.78     40.12 o 
  -6  10   7     2139.29     2263.64     71.01 o 
  -4  10   7      633.91      669.81     39.99 o 
  -2  10   7     3238.13     3281.86     77.00 o 
   0  10   7      137.96      158.50     22.72 o 
   2  10   7     1333.38     1516.90     58.22 o 
   4  10   7      934.19      867.75     44.93 o 
   6  10   7       16.79        2.24     19.63 o 
   8  10   7      522.27      582.96     43.09 o 
  10  10   7        3.26       35.66     28.56 o 
  12  10   7      123.27       -2.62     30.36 o 
  14  10   7      534.78      642.71     66.33 o 
 -17  11   7      215.53      171.94    121.94 o 
 -15  11   7       89.30      125.85     36.00 o 
 -13  11   7       35.48       -0.28     27.97 o 
 -11  11   7      652.96      663.10     45.95 o 
  -9  11   7      231.98      200.26     28.77 o 
  -7  11   7      358.61      279.26     30.18 o 
  -5  11   7       21.71       33.46     19.89 o 
  -3  11   7      591.81      592.71     43.66 o 
  -1  11   7     2014.79     2008.57     80.43 o 
   1  11   7      993.59      895.05     61.63 o 
   3  11   7     1046.89     1082.53     54.38 o 
   5  11   7       23.15       19.14     26.32 o 
   7  11   7      170.51      152.99     32.08 o 
   9  11   7       77.99       47.83     31.37 o 
  11  11   7      186.79      143.65     39.18 o 
  13  11   7      152.75       89.25     51.51 o 
 -14  12   7        0.02       35.73     33.16 o 
 -12  12   7        0.05      -22.16     24.86 o 
 -10  12   7       73.26       16.84     25.59 o 
  -8  12   7       23.95      -19.50     19.50 o 
  -6  12   7      104.63      114.48     31.60 o 
  -4  12   7      275.73      273.41     33.66 o 
  -2  12   7        4.73        7.53     23.54 o 
   0  12   7      576.87      513.23     46.36 o 
   2  12   7     1369.48     1168.41     67.86 o 
   4  12   7        0.38       -1.64     27.86 o 
   6  12   7      257.16      194.71     36.52 o 
   8  12   7      301.11      262.87     39.76 o 
  10  12   7        0.08        7.79     30.20 o 
 -11  13   7      245.86      195.87     36.44 o 
  -9  13   7      379.35      412.96     42.13 o 
  -7  13   7       66.56       33.90     27.26 o 
  -5  13   7        1.10        8.57     31.75 o 
  -3  13   7      693.20      842.95     61.09 o 
  -1  13   7      109.67      188.62     38.44 o 
   1  13   7      147.78      178.71     38.93 o 
   3  13   7      288.57      270.90     47.55 o 
   5  13   7      150.33      158.08     40.21 o 
   7  13   7       38.96        0.07     36.78 o 
  -4  14   7       79.98      118.04     40.25 o 
  -2  14   7        4.10       37.78     36.70 o 
   0  14   7      136.26      175.03     50.56 o 
   2  14   7        0.11     -100.73    137.17 o 
 -24   0   8       31.72      -44.74     44.74 o 
 -22   0   8       31.83      116.63     47.09 o 
 -20   0   8     2162.88     2005.85    103.17 o 
 -18   0   8     1326.58     1344.55     74.60 o 
 -16   0   8     1722.91     1955.21     98.24 o 
 -14   0   8    10696.54    11316.36    174.90 o 
 -12   0   8     1629.69     1525.51     59.05 o 
 -10   0   8    23305.83    25947.02    292.38 o 
  -8   0   8     3772.37     4183.22     57.77 o 
  -6   0   8    30790.97    29771.21    350.49 o 
  -4   0   8    35551.18    35004.67    366.59 o 
  -2   0   8    18943.53    18944.40    185.39 o 
   0   0   8      174.39      150.14     10.43 o 
   2   0   8    46473.82    48444.07    425.82 o 
   4   0   8     7499.67     7812.69    101.26 o 
   6   0   8      998.00      883.18     35.22 o 
   8   0   8       16.36        8.42     11.31 o 
  10   0   8     1604.33     1612.93     43.15 o 
  12   0   8      201.21      182.00     25.70 o 
  14   0   8     1892.64     1719.10     86.19 o 
  16   0   8      752.38      569.54     55.46 o 
  18   0   8       39.97      -12.95     29.67 o 
  20   0   8      193.49      100.01     39.63 o 
  22   0   8      754.32      860.28    106.18 o 
 -25   1   8      211.93      140.88     44.11 o 
 -23   1   8       46.44       44.09     31.95 o 
 -21   1   8      134.33      112.90     26.98 o 
 -19   1   8      632.63      687.83     42.07 o 
 -17   1   8     1983.25     2042.87     62.55 o 
 -15   1   8       28.58       41.83     17.29 o 
 -13   1   8     3509.84     3525.56     51.96 o 
 -11   1   8      797.24      758.47     32.17 o 
  -9   1   8       20.25        4.48      6.15 o 
  -7   1   8     1985.67     1895.61     26.60 o 
  -5   1   8       35.06       30.73      6.32 o 
  -3   1   8    24673.63    24619.01    163.03 o 
  -1   1   8    26857.63    26560.31    175.71 o 
   1   1   8     2031.76     1886.07     23.40 o 
   3   1   8     1659.40     1668.01     23.61 o 
   5   1   8      123.27      110.52      8.39 o 
   7   1   8    10276.10    11179.95    115.11 o 
   9   1   8        7.67        3.07      9.29 o 
  11   1   8     2748.63     2738.29     69.31 o 
  13   1   8      716.31      784.07     49.86 o 
  15   1   8     1068.54     1062.47     53.92 o 
  17   1   8       13.05       14.32     19.78 o 
  19   1   8      153.09      115.32     30.94 o 
  21   1   8      170.27      175.34     36.85 o 
 -24   2   8      237.78      161.80     46.69 o 
 -22   2   8      240.83      193.65     38.36 o 
 -20   2   8        5.73       14.34     19.92 o 
 -18   2   8      457.35      415.77     28.13 o 
 -16   2   8      510.91      488.80     26.23 o 
 -14   2   8       40.40       37.37     12.53 o 
 -12   2   8      123.98       73.78     11.59 o 
 -10   2   8      298.32      403.62     17.94 o 
  -8   2   8     1353.61     1382.40     34.07 o 
  -6   2   8     7278.93     7499.38     65.36 o 
  -4   2   8    29337.91    28948.74    191.08 o 
  -2   2   8     1697.70     1589.16     24.38 o 
   0   2   8     6451.62     6611.95     62.86 o 
   2   2   8       91.92       64.06      6.69 o 
   4   2   8      642.16      537.34     13.66 o 
   6   2   8     1069.67      993.26     28.88 o 
   8   2   8     3081.62     3159.33     51.35 o 
  10   2   8        1.17        3.35      9.91 o 
  12   2   8      318.55      337.29     25.39 o 
  14   2   8     2488.74     2570.29     71.83 o 
  16   2   8        8.03       16.45     18.75 o 
  18   2   8      146.34      145.11     29.15 o 
  20   2   8      177.29      216.76     37.58 o 
  22   2   8      293.30      289.96     50.72 o 
 -25   3   8        0.20       12.90     45.51 o 
 -23   3   8      267.74      318.56     48.72 o 
 -21   3   8      938.92     1041.96     59.36 o 
 -19   3   8     1994.35     2050.64     70.82 o 
 -17   3   8      233.07      189.68     22.00 o 
 -15   3   8      577.90      609.04     33.05 o 
 -13   3   8       95.03       95.99     14.56 o 
 -11   3   8       88.16       74.37     11.03 o 
  -9   3   8        0.01       -6.34      6.70 o 
  -7   3   8     4812.07     4863.90     59.58 o 
  -5   3   8     7515.40     7171.14     66.15 o 
  -3   3   8    32716.56    33578.08    226.66 o 
  -1   3   8     5873.87     5826.90     54.85 o 
   1   3   8     2240.83     2276.66     27.25 o 
   3   3   8     4694.08     4389.98     50.39 o 
   5   3   8     2857.42     2355.13     30.92 o 
   7   3   8      922.74      849.19     29.39 o 
   9   3   8       99.77       89.44     13.44 o 
  11   3   8      392.60      307.05     21.53 o 
  13   3   8     2135.72     2264.91     58.88 o 
  15   3   8     1525.21     1304.36     57.85 o 
  17   3   8      256.28      241.73     35.16 o 
  19   3   8       14.85      -20.03     22.57 o 
  21   3   8       84.97      153.33     43.57 o 
 -24   4   8      222.61      227.16     52.74 o 
 -22   4   8        0.06       35.27     31.85 o 
 -20   4   8      839.23     1000.02     53.89 o 
 -18   4   8       97.88       18.05     19.66 o 
 -16   4   8      304.31      288.50     29.84 o 
 -14   4   8       16.23       33.86     15.04 o 
 -12   4   8     2812.87     2888.70     51.37 o 
 -10   4   8      363.16      375.70     23.02 o 
  -8   4   8        0.40       -8.79      8.79 o 
  -6   4   8      333.54      268.32     17.87 o 
  -4   4   8      339.45      271.00     13.12 o 
  -2   4   8      585.11      650.49     25.13 o 
   0   4   8     7553.00     8392.98     77.39 o 
   2   4   8        9.96       16.06      6.54 o 
   4   4   8      175.21      197.03     12.70 o 
   6   4   8     1124.51     1052.34     23.48 o 
   8   4   8    10291.20    11189.03    113.29 o 
  10   4   8      869.39      824.54     32.01 o 
  12   4   8      478.31      520.42     32.72 o 
  14   4   8      198.74      186.73     28.93 o 
  16   4   8      719.46      715.04     47.85 o 
  18   4   8      106.87      116.75     30.67 o 
  20   4   8        3.55       -5.09     29.29 o 
 -23   5   8       75.29       52.48     39.59 o 
 -21   5   8       11.61        4.24     24.58 o 
 -19   5   8      241.81      201.71     29.56 o 
 -17   5   8      742.70      714.49     42.86 o 
 -15   5   8       45.25       44.72     18.09 o 
 -13   5   8       39.59       37.78     15.09 o 
 -11   5   8      811.11      730.51     31.44 o 
  -9   5   8     1301.16     1290.11     38.23 o 
  -7   5   8      781.48      718.13     29.05 o 
  -5   5   8     5833.83     6095.80     70.13 o 
  -3   5   8      131.54      111.36     10.40 o 
  -1   5   8     2056.06     2053.00     33.93 o 
   1   5   8     2472.69     2456.68     37.48 o 
   3   5   8     2040.88     1832.26     38.04 o 
   5   5   8     5768.53     5694.38     63.81 o 
   7   5   8      112.48       91.58     11.15 o 
   9   5   8        3.03        1.68     12.85 o 
  11   5   8     3312.93     3441.27     76.49 o 
  13   5   8      175.56      177.29     25.83 o 
  15   5   8      883.38     1048.98     54.28 o 
  17   5   8      465.10      452.68     40.51 o 
  19   5   8      458.55      545.48     47.13 o 
 -22   6   8      800.26      959.64     79.95 o 
 -20   6   8       42.18       20.73     26.08 o 
 -18   6   8       11.61      -19.16     19.16 o 
 -16   6   8      189.70      136.70     28.76 o 
 -14   6   8     5119.64     5422.17     92.69 o 
 -12   6   8      509.15      546.12     33.50 o 
 -10   6   8      278.04      214.89     20.46 o 
  -8   6   8       76.46       68.97     14.16 o 
  -6   6   8     2362.06     2376.97     47.02 o 
  -4   6   8      559.36      723.31     27.81 o 
  -2   6   8      485.02      447.99     20.59 o 
   0   6   8     2161.66     2245.74     39.45 o 
   2   6   8      341.38      367.62     19.09 o 
   4   6   8      601.95      645.51     27.41 o 
   6   6   8      541.74      503.17     25.43 o 
   8   6   8     1686.09     1734.92     49.79 o 
  10   6   8      197.40      248.02     25.98 o 
  12   6   8       31.83       11.52     18.25 o 
  14   6   8      129.87      114.98     25.08 o 
  16   6   8       10.47       10.51     22.02 o 
  18   6   8      491.61      460.95     46.28 o 
  20   6   8      161.05       40.51     47.22 o 
 -21   7   8      310.66      297.94     45.57 o 
 -19   7   8       11.65       10.03     26.15 o 
 -17   7   8        7.37       16.72     21.63 o 
 -15   7   8      370.49      336.58     32.72 o 
 -13   7   8        0.40      -13.25     18.37 o 
 -11   7   8     3266.85     3375.50     69.96 o 
  -9   7   8       69.41       76.99     16.77 o 
  -7   7   8     3824.88     3953.84     64.31 o 
  -5   7   8        4.52        7.11      9.99 o 
  -3   7   8      271.30      288.30     17.43 o 
  -1   7   8        4.58        6.83      9.90 o 
   1   7   8      733.59      722.20     28.20 o 
   3   7   8     2520.02     2665.72     47.55 o 
   5   7   8     1673.84     1667.84     40.55 o 
   7   7   8     1021.05     1150.83     44.34 o 
   9   7   8      189.87      226.22     23.83 o 
  11   7   8     4658.48     5156.65     93.15 o 
  13   7   8      586.02      509.55     52.45 o 
  15   7   8      892.69      910.92     53.56 o 
  17   7   8      122.46       91.26     37.47 o 
  19   7   8       51.76       42.84     53.26 o 
 -20   8   8       58.83       40.45     38.24 o 
 -18   8   8        5.11       -9.63     23.21 o 
 -16   8   8       20.92       34.70     24.63 o 
 -14   8   8      279.11      261.01     31.31 o 
 -12   8   8       52.53       32.53     18.87 o 
 -10   8   8       57.68       37.47     18.28 o 
  -8   8   8      485.47      427.53     30.64 o 
  -6   8   8      449.57      440.60     27.36 o 
  -4   8   8      233.42      281.70     21.29 o 
  -2   8   8     1834.13     1838.08     51.69 o 
   0   8   8      892.07      940.41     37.46 o 
   2   8   8        1.21        0.27     11.86 o 
   4   8   8       25.04        3.12     12.79 o 
   6   8   8      854.27      688.13     33.82 o 
   8   8   8      651.90      692.01     37.85 o 
  10   8   8     2456.31     2654.71     79.38 o 
  12   8   8      859.09      842.78     47.45 o 
  14   8   8      866.47      914.53     56.05 o 
  16   8   8       85.74      115.78     34.62 o 
  18   8   8       37.93       78.69    130.61 o 
 -19   9   8      114.15      129.19     41.22 o 
 -17   9   8      242.55      216.39     36.99 o 
 -15   9   8      350.12      310.73     37.64 o 
 -13   9   8      444.36      370.51     36.68 o 
 -11   9   8      449.60      415.31     34.02 o 
  -9   9   8     1477.13     1466.29     65.58 o 
  -7   9   8     1619.74     1523.30     54.35 o 
  -5   9   8     4945.81     5050.21     80.18 o 
  -3   9   8     1385.44     1292.88     48.58 o 
  -1   9   8      109.07      148.16     21.57 o 
   1   9   8      225.32      163.14     19.35 o 
   3   9   8       24.26       31.23     15.19 o 
   5   9   8      265.71      299.31     27.28 o 
   7   9   8       48.03       12.37     18.98 o 
   9   9   8      236.13      216.75     30.39 o 
  11   9   8       40.17       33.06     26.06 o 
  13   9   8      182.38      173.28     36.22 o 
  15   9   8      847.31      930.45     74.31 o 
 -18  10   8      146.35      169.04     47.19 o 
 -16  10   8       30.88       37.23     26.81 o 
 -14  10   8       23.84       14.78     24.01 o 
 -12  10   8       23.16       22.98     23.20 o 
 -10  10   8       17.73       23.75     19.21 o 
  -8  10   8      626.69      636.29     40.86 o 
  -6  10   8       45.76        5.79     17.90 o 
  -4  10   8       42.35      -14.18     16.32 o 
  -2  10   8     1346.68     1345.08     55.75 o 
   0  10   8      494.54      454.19     34.02 o 
   2  10   8      115.82       83.32     21.26 o 
   4  10   8      301.51      228.80     27.58 o 
   6  10   8      484.90      550.53     44.76 o 
   8  10   8       65.32       44.01     24.74 o 
  10  10   8       84.59      123.70     31.14 o 
  12  10   8      618.65      632.61     54.72 o 
  14  10   8       98.00       37.37     41.40 o 
 -15  11   8       21.11       11.61     34.25 o 
 -13  11   8        9.62       13.90     30.29 o 
 -11  11   8      586.49      498.90     40.08 o 
  -9  11   8      558.04      379.51     37.31 o 
  -7  11   8      196.09       81.03     23.04 o 
  -5  11   8       86.97       84.20     28.62 o 
  -3  11   8       60.91      128.34     25.10 o 
  -1  11   8      493.71      409.12     50.91 o 
   1  11   8       83.30       40.54     24.80 o 
   3  11   8      106.79       27.76     26.79 o 
   5  11   8     1737.32     1774.36     77.08 o 
   7  11   8       40.17       28.87     28.26 o 
   9  11   8       42.87       17.40     29.12 o 
  11  11   8       21.91       -5.54     30.95 o 
  13  11   8      110.08       79.11     62.02 o 
 -14  12   8      115.69      123.21     40.16 o 
 -12  12   8      233.39      265.76     36.81 o 
 -10  12   8      117.84      117.74     29.24 o 
  -8  12   8      104.25       52.43     27.21 o 
  -6  12   8      194.35      258.83     34.48 o 
  -4  12   8      359.47      368.78     39.43 o 
  -2  12   8      220.94      133.99     32.64 o 
   0  12   8       15.04       27.23     27.49 o 
   2  12   8        6.76       -5.16     26.82 o 
   4  12   8       89.52       54.96     29.23 o 
   6  12   8       11.15       13.22     29.01 o 
   8  12   8      186.41      208.74     43.47 o 
  10  12   8        6.42      -10.09     41.57 o 
  -9  13   8        0.02        0.86     27.56 o 
  -7  13   8       61.90       27.41     31.13 o 
  -5  13   8       38.30       22.49     32.30 o 
  -3  13   8       54.50       44.61     32.94 o 
  -1  13   8      183.84      164.49     40.18 o 
   1  13   8       40.72       29.73     36.23 o 
   3  13   8      138.43       99.53     38.87 o 
   5  13   8        0.75       16.65     31.65 o 
   7  13   8        0.09      -56.10     56.10 o 
  -2  14   8      259.66      145.98     67.06 o 
 -25   1   9       28.06       20.08     41.85 o 
 -23   1   9      121.93       99.36     38.15 o 
 -21   1   9      730.88      656.52     58.95 o 
 -19   1   9      313.39      387.47     30.37 o 
 -17   1   9        6.40      -14.04     14.04 o 
 -15   1   9       41.62       34.18     13.78 o 
 -13   1   9     1134.96     1177.24     32.67 o 
 -11   1   9    36314.69    40222.69    299.76 o 
  -9   1   9     1418.80     1409.24     26.49 o 
  -7   1   9     1015.55      976.04     23.98 o 
  -5   1   9       87.96       60.83      7.72 o 
  -3   1   9     2629.39     2479.61     30.40 o 
  -1   1   9     6819.07     6969.17     62.29 o 
   1   1   9      678.10      631.54     16.61 o 
   3   1   9    12661.80    13029.33     99.20 o 
   5   1   9     5784.17     5982.94     61.08 o 
   7   1   9      486.04      532.71     16.78 o 
   9   1   9      449.61      548.39     25.69 o 
  11   1   9      584.51      521.44     26.16 o 
  13   1   9       53.43       62.26     18.41 o 
  15   1   9      851.93      978.71     49.52 o 
  17   1   9       58.42       65.25     22.63 o 
  19   1   9      485.56      472.51     42.42 o 
  21   1   9      257.20      289.81     40.82 o 
 -24   2   9       39.98       49.46     36.69 o 
 -22   2   9      222.60      199.20     42.14 o 
 -20   2   9       84.08       17.57     24.29 o 
 -18   2   9       16.23      -12.75     13.21 o 
 -16   2   9     1874.81     1868.69     46.10 o 
 -14   2   9      298.98      283.82     19.18 o 
 -12   2   9      388.92      406.42     24.61 o 
 -10   2   9     1249.16     1384.48     34.08 o 
  -8   2   9      117.63      116.68      9.52 o 
  -6   2   9     1987.85     1795.38     28.88 o 
  -4   2   9     1271.89     1089.89     23.65 o 
  -2   2   9     9929.33     9969.32     86.77 o 
   0   2   9     1297.79     1109.05     25.38 o 
   2   2   9     8601.85     8700.38     73.70 o 
   4   2   9      797.87      723.42     19.06 o 
   6   2   9     1459.03     1422.22     34.23 o 
   8   2   9      540.70      490.73     25.57 o 
  10   2   9       23.03        8.74     10.80 o 
  12   2   9      498.87      430.51     28.48 o 
  14   2   9       13.46       11.20     18.84 o 
  16   2   9       46.72       20.77     22.94 o 
  18   2   9       28.96      -21.98     21.98 o 
  20   2   9      607.63      504.94     48.75 o 
 -25   3   9        4.49        2.97     46.16 o 
 -23   3   9      735.32      828.50     67.50 o 
 -21   3   9     1365.33     1435.51     81.08 o 
 -19   3   9      137.44      103.37     23.62 o 
 -17   3   9       81.75       81.52     17.56 o 
 -15   3   9     1457.08     1367.81     41.06 o 
 -13   3   9     5944.11     6047.27     79.42 o 
 -11   3   9    12756.04    12798.30    119.41 o 
  -9   3   9     2990.69     3013.55     47.04 o 
  -7   3   9     1916.86     1850.61     30.09 o 
  -5   3   9     5978.77     5906.94     58.57 o 
  -3   3   9     4577.32     4422.40     48.88 o 
  -1   3   9     1084.70     1197.63     29.82 o 
   1   3   9       37.87       31.05      5.41 o 
   3   3   9     3733.95     3697.59     40.11 o 
   5   3   9      989.95     1016.58     22.20 o 
   7   3   9     3004.52     3187.09     50.74 o 
   9   3   9      119.63       99.78     15.05 o 
  11   3   9     1165.55     1107.40     40.81 o 
  13   3   9     1762.36     1853.83     57.22 o 
  15   3   9      324.17      444.39     34.96 o 
  17   3   9      837.74      740.17     60.42 o 
  19   3   9       77.35       71.69     29.16 o 
  21   3   9       41.68        7.52     28.87 o 
 -24   4   9      206.16      211.13     55.26 o 
 -22   4   9       36.45       25.33     33.82 o 
 -20   4   9      274.29      286.12     36.49 o 
 -18   4   9      213.53      165.04     23.70 o 
 -16   4   9      531.11      549.73     32.57 o 
 -14   4   9      185.90      167.46     20.71 o 
 -12   4   9      254.60      263.77     19.62 o 
 -10   4   9      240.07      245.20     20.08 o 
  -8   4   9        4.22       -7.41      9.05 o 
  -6   4   9    15365.06    16574.41    141.17 o 
  -4   4   9     7637.23     7660.25     74.80 o 
  -2   4   9     2616.21     2792.48     44.42 o 
   0   4   9     1798.99     2176.38     32.04 o 
   2   4   9     1774.21     1750.80     31.54 o 
   4   4   9     5549.14     5416.12     55.17 o 
   6   4   9      724.04      689.40     17.50 o 
   8   4   9      230.18      165.29     16.05 o 
  10   4   9      947.06      979.33     36.02 o 
  12   4   9       67.15       51.48     18.55 o 
  14   4   9     1054.11      940.08     51.92 o 
  16   4   9      324.17      216.77     32.20 o 
  18   4   9        2.57        7.88     23.70 o 
  20   4   9      487.46      534.10     48.87 o 
 -23   5   9       32.85       26.88     54.15 o 
 -21   5   9       82.79       85.63     32.40 o 
 -19   5   9     2364.85     2240.81     84.65 o 
 -17   5   9     1460.79     1406.85     58.78 o 
 -15   5   9     2725.98     2704.62     68.42 o 
 -13   5   9     2767.59     3012.69     59.05 o 
 -11   5   9      644.64      731.80     32.04 o 
  -9   5   9     1178.49     1135.77     37.62 o 
  -7   5   9     1559.23     1522.02     40.29 o 
  -5   5   9     5169.76     5154.49     60.11 o 
  -3   5   9    25795.53    29804.94    221.98 o 
  -1   5   9     1511.69     1740.18     39.25 o 
   1   5   9      202.05      184.37     13.20 o 
   3   5   9      568.95      488.07     19.81 o 
   5   5   9     2362.61     2745.61     41.39 o 
   7   5   9     1014.04      969.91     32.40 o 
   9   5   9     1595.25     1470.08     44.35 o 
  11   5   9     3269.89     3347.18     68.23 o 
  13   5   9     1781.33     1933.64     68.88 o 
  15   5   9      172.00      147.45     28.49 o 
  17   5   9     1076.16     1123.44     60.10 o 
  19   5   9      303.29      308.89     42.38 o 
 -22   6   9       67.90       31.41     36.91 o 
 -20   6   9      129.43      121.95     32.35 o 
 -18   6   9      354.39      387.66     43.44 o 
 -16   6   9      824.60      821.78     44.24 o 
 -14   6   9        2.26       -4.14     16.75 o 
 -12   6   9      328.13      215.52     25.34 o 
 -10   6   9     6291.26     6781.00     94.91 o 
  -8   6   9        0.32        8.95     12.52 o 
  -6   6   9     3704.91     3497.31     58.15 o 
  -4   6   9       13.31       11.42     10.51 o 
  -2   6   9       42.67       50.77     11.38 o 
   0   6   9     3993.29     4197.27     70.58 o 
   2   6   9     2609.61     2469.43     42.14 o 
   4   6   9      553.08      515.96     22.62 o 
   6   6   9        0.63       25.06     10.92 o 
   8   6   9     1875.98     1873.98     50.38 o 
  10   6   9     1386.06     1411.68     51.60 o 
  12   6   9      935.92      871.05     44.82 o 
  14   6   9       94.82       83.37     26.23 o 
  16   6   9       25.64        5.18     28.73 o 
  18   6   9       10.71       32.87     30.74 o 
 -21   7   9      108.74      105.12     40.81 o 
 -19   7   9       36.00       23.77     27.16 o 
 -17   7   9        3.27       -8.86     20.90 o 
 -15   7   9      833.77      910.57     46.44 o 
 -13   7   9      932.94      911.45     45.91 o 
 -11   7   9     2072.45     2070.81     62.55 o 
  -9   7   9        4.03       15.17     13.84 o 
  -7   7   9        2.72        8.25     13.07 o 
  -5   7   9      389.67      383.77     20.36 o 
  -3   7   9      200.31      214.75     17.03 o 
  -1   7   9       66.52       62.93     12.01 o 
   1   7   9     1283.84     1429.86     37.58 o 
   3   7   9      637.46      563.26     26.40 o 
   5   7   9     1253.71     1343.09     38.64 o 
   7   7   9     1167.60     1092.89     38.32 o 
   9   7   9      623.11      607.63     35.56 o 
  11   7   9        0.41       -1.28     17.72 o 
  13   7   9     1204.10     1255.26     67.49 o 
  15   7   9      116.83       72.89     30.24 o 
  17   7   9       19.55      -19.53     28.68 o 
 -20   8   9      134.22      163.18     41.48 o 
 -18   8   9      165.83       97.55     32.75 o 
 -16   8   9       48.93       40.71     26.27 o 
 -14   8   9     1072.90     1269.68     58.65 o 
 -12   8   9      691.16      720.05     49.49 o 
 -10   8   9      643.10      695.30     41.70 o 
  -8   8   9        0.04       13.06     15.86 o 
  -6   8   9      957.23      815.74     37.63 o 
  -4   8   9      486.59      498.75     30.83 o 
  -2   8   9      197.88      216.97     21.60 o 
   0   8   9     3028.11     2967.35     69.54 o 
   2   8   9       19.68       13.68     12.66 o 
   4   8   9     3702.37     3695.90     61.05 o 
   6   8   9      649.20      677.58     36.38 o 
   8   8   9        0.36       -2.07     16.45 o 
  10   8   9       48.12       45.60     22.58 o 
  12   8   9      212.28      200.68     29.56 o 
  14   8   9      293.90      282.43     37.22 o 
  16   8   9       32.27       76.21     33.35 o 
 -19   9   9       63.88      150.88     40.83 o 
 -17   9   9       12.20      -10.31     27.99 o 
 -15   9   9       85.88       68.83     34.28 o 
 -13   9   9      862.91      805.43     48.32 o 
 -11   9   9      576.50      599.42     42.23 o 
  -9   9   9       33.91       35.82     20.30 o 
  -7   9   9     1123.19      907.25     42.94 o 
  -5   9   9      353.08      385.99     27.27 o 
  -3   9   9      282.42      267.46     26.16 o 
  -1   9   9     1958.32     1922.96     56.59 o 
   1   9   9      509.34      398.32     28.74 o 
   3   9   9      154.13      197.58     22.60 o 
   5   9   9     1467.51     1558.97     62.47 o 
   7   9   9      714.50      807.54     47.27 o 
   9   9   9        6.46      -10.25     22.47 o 
  11   9   9      298.86      333.50     41.19 o 
  13   9   9      138.25       81.03     34.71 o 
  15   9   9       21.52        7.09     31.77 o 
 -18  10   9       56.87       49.54     38.16 o 
 -16  10   9       24.63       45.03     33.20 o 
 -14  10   9       87.08      114.48     33.53 o 
 -12  10   9       79.33       81.96     37.39 o 
 -10  10   9      446.03      421.09     37.00 o 
  -8  10   9      666.85      609.59     39.89 o 
  -6  10   9      192.09      165.71     24.69 o 
  -4  10   9      570.15      532.72     38.93 o 
  -2  10   9       11.98       32.18     17.55 o 
   0  10   9      294.66      247.14     31.47 o 
   2  10   9     1560.80     1555.27     63.23 o 
   4  10   9      150.32      125.05     31.68 o 
   6  10   9      132.15      122.75     30.12 o 
   8  10   9      337.91      283.73     36.35 o 
  10  10   9      318.33      360.82     44.31 o 
  12  10   9      319.34      267.09     42.02 o 
  14  10   9       25.17       41.13     39.41 o 
 -15  11   9       88.79       45.54     33.58 o 
 -13  11   9       58.57       52.39     27.49 o 
 -11  11   9      308.66      277.99     36.78 o 
  -9  11   9      434.73      451.76     40.91 o 
  -7  11   9      138.52      109.97     24.97 o 
  -5  11   9        0.04      -17.44     18.79 o 
  -3  11   9       13.49        0.65     22.27 o 
  -1  11   9      554.82      513.13     49.94 o 
   1  11   9       99.00       23.76     27.24 o 
   3  11   9       91.33       96.32     32.04 o 
   5  11   9     1056.28      979.86     58.70 o 
   7  11   9        6.75      -22.72     22.72 o 
   9  11   9        1.26      -27.60     27.60 o 
  11  11   9      271.40      262.08     47.62 o 
 -14  12   9       14.14        2.90     72.36 o 
 -12  12   9       47.65       27.57     29.36 o 
 -10  12   9       10.47       -5.53     27.86 o 
  -8  12   9       34.47       32.27     29.03 o 
  -6  12   9       39.53       37.84     25.99 o 
  -4  12   9      531.17      556.36     47.16 o 
  -2  12   9        2.32       -7.40     25.57 o 
   0  12   9      422.59      345.20     43.38 o 
   2  12   9       58.93       73.27     32.69 o 
   4  12   9      943.19     1062.33     66.12 o 
   6  12   9       58.76       70.15     31.29 o 
   8  12   9       27.08        4.59     28.24 o 
  10  12   9        5.33       28.44     97.60 o 
  -9  13   9       56.92       97.22     34.15 o 
  -7  13   9      201.54      245.23     42.86 o 
  -5  13   9       28.51       68.75     33.01 o 
  -3  13   9        2.92        7.68     27.21 o 
  -1  13   9      182.06      107.06     34.31 o 
   1  13   9       68.23      122.38     43.91 o 
   3  13   9       67.95       74.85     35.99 o 
   5  13   9      163.05      234.34     46.14 o 
 -24   0  10       10.38       14.50     49.87 o 
 -22   0  10      176.74      101.06     66.43 o 
 -20   0  10       20.80       12.94     31.22 o 
 -18   0  10       59.35       64.93     26.32 o 
 -16   0  10     3106.03     3447.17     87.94 o 
 -14   0  10      795.54      801.82     46.23 o 
 -12   0  10    14036.25    14958.39    176.52 o 
 -10   0  10      261.57      290.51     19.09 o 
  -8   0  10     9244.27     9681.43    160.28 o 
  -6   0  10    69858.98    72240.21    859.84 o 
  -4   0  10    14709.92    13636.81    151.47 o 
  -2   0  10      167.54      144.94     13.12 o 
   0   0  10     4115.25     4593.64     69.30 o 
   2   0  10     2500.96     2682.30     50.75 o 
   4   0  10     6496.25     7063.88    109.45 o 
   6   0  10     5447.39     5546.32     85.18 o 
   8   0  10     6558.17     6807.62     95.14 o 
  10   0  10      678.75      526.77     38.22 o 
  12   0  10      139.24      190.71     33.91 o 
  14   0  10     2464.41     2362.48    105.71 o 
  16   0  10      367.72      401.57     48.63 o 
  18   0  10      119.13      162.68     40.87 o 
  20   0  10      171.77      171.55     48.27 o 
 -25   1  10       74.46       25.34     40.51 o 
 -23   1  10      502.25      535.02     56.49 o 
 -21   1  10      142.36       83.95     29.44 o 
 -19   1  10       69.20       69.77     25.97 o 
 -17   1  10     1042.66     1090.28     39.66 o 
 -15   1  10      116.57      108.89     15.34 o 
 -13   1  10      653.40      563.81     26.57 o 
 -11   1  10      253.01      207.94     13.49 o 
  -9   1  10     1672.82     1829.80     31.46 o 
  -7   1  10        6.93       34.20      8.36 o 
  -5   1  10      212.55      156.75     10.38 o 
  -3   1  10       23.52       19.44      5.81 o 
  -1   1  10     5236.97     5003.44     49.80 o 
   1   1  10      278.17      151.11      9.21 o 
   3   1  10      440.56      397.08     14.73 o 
   5   1  10     8595.33     9206.74     85.68 o 
   7   1  10       24.90       32.93      7.37 o 
   9   1  10       81.97       99.89     16.14 o 
  11   1  10        1.07        5.13     13.89 o 
  13   1  10      102.05       49.13     20.39 o 
  15   1  10      231.23      259.80     29.82 o 
  17   1  10       16.57       33.91     21.95 o 
  19   1  10       71.91      147.86     31.78 o 
  21   1  10      132.10      126.49     56.35 o 
 -24   2  10        0.52      -35.96     37.90 o 
 -22   2  10      414.77      340.62     47.62 o 
 -20   2  10      683.00      572.28     54.35 o 
 -18   2  10        2.49        2.99     17.66 o 
 -16   2  10     2169.25     2159.30     47.79 o 
 -14   2  10        0.54       -8.24     11.00 o 
 -12   2  10      383.94      299.64     19.73 o 
 -10   2  10      280.32      227.11     15.43 o 
  -8   2  10      350.28      398.30     15.63 o 
  -6   2  10      772.67      982.80     24.21 o 
  -4   2  10     1167.64     1041.99     23.45 o 
  -2   2  10      479.71      565.24     19.37 o 
   0   2  10      130.01      127.90     11.73 o 
   2   2  10     3847.76     3544.14     45.06 o 
   4   2  10      125.88      214.65     11.08 o 
   6   2  10      968.31      894.34     29.05 o 
   8   2  10      311.01      331.56     20.97 o 
  10   2  10       34.12       -1.78     11.25 o 
  12   2  10      465.56      462.08     32.88 o 
  14   2  10      326.08      288.45     30.16 o 
  16   2  10       39.07       51.98     20.46 o 
  18   2  10        2.29       12.73     22.33 o 
  20   2  10      442.23      371.41     43.69 o 
 -25   3  10        0.36      -16.02     46.50 o 
 -23   3  10      179.58       76.29     35.05 o 
 -21   3  10      110.85       81.66     34.52 o 
 -19   3  10      636.48      575.05     41.79 o 
 -17   3  10      324.52      223.42     22.77 o 
 -15   3  10      290.48      262.80     22.58 o 
 -13   3  10     1021.21      862.02     32.67 o 
 -11   3  10     1281.09     1359.97     33.01 o 
  -9   3  10     4457.39     4314.62     53.48 o 
  -7   3  10       12.17       23.81      7.43 o 
  -5   3  10     3365.40     3615.64     41.15 o 
  -3   3  10    11795.24    12610.09    109.66 o 
  -1   3  10     2542.15     2930.01     43.20 o 
   1   3  10     4330.55     4335.00     52.40 o 
   3   3  10       39.38       56.09      7.29 o 
   5   3  10        6.63        1.65      7.03 o 
   7   3  10     2323.96     2233.26     44.71 o 
   9   3  10      246.14      319.76     22.78 o 
  11   3  10      658.75      716.70     35.81 o 
  13   3  10      361.79      329.26     31.65 o 
  15   3  10       81.98       41.25     21.05 o 
  17   3  10      409.20      347.95     39.96 o 
  19   3  10        8.37       26.05     28.31 o 
 -24   4  10       37.48       39.11     45.12 o 
 -22   4  10      303.26      325.21     50.59 o 
 -20   4  10      444.27      464.03     50.77 o 
 -18   4  10      308.33      314.12     32.56 o 
 -16   4  10      138.32      140.65     20.52 o 
 -14   4  10     4783.03     4580.62     76.52 o 
 -12   4  10      565.33      519.91     29.12 o 
 -10   4  10       78.70      102.38     14.70 o 
  -8   4  10        3.76       -8.44      8.69 o 
  -6   4  10    11455.15    11708.39    104.12 o 
  -4   4  10     4904.18     4777.04     52.54 o 
  -2   4  10       28.12       56.83      7.89 o 
   0   4  10     9901.09    10577.95     91.43 o 
   2   4  10     9292.18     9633.68     81.86 o 
   4   4  10     3002.67     3119.16     38.64 o 
   6   4  10     4204.21     4060.23     50.79 o 
   8   4  10     2547.60     2602.39     51.52 o 
  10   4  10     3879.05     3919.99     63.86 o 
  12   4  10       70.82       15.36     16.14 o 
  14   4  10      204.92      155.54     28.88 o 
  16   4  10      455.87      475.41     43.39 o 
  18   4  10      428.26      448.34     46.21 o 
  20   4  10       20.21       44.60     42.85 o 
 -23   5  10       57.36      101.41     35.72 o 
 -21   5  10      181.36      143.63     39.20 o 
 -19   5  10       76.33      126.11     29.55 o 
 -17   5  10      154.82      151.18     31.84 o 
 -15   5  10      276.47      238.89     29.31 o 
 -13   5  10     1477.92     1387.14     68.11 o 
 -11   5  10     1181.86     1385.22     43.24 o 
  -9   5  10     4601.65     4426.89     82.96 o 
  -7   5  10      111.35      110.91     16.22 o 
  -5   5  10     1161.21      994.84     29.76 o 
  -3   5  10        9.28        6.20      7.30 o 
  -1   5  10        9.50        8.06      7.41 o 
   1   5  10       26.61       50.19      8.38 o 
   3   5  10     2433.02     2503.18     35.86 o 
   5   5  10      319.20      291.41     17.78 o 
   7   5  10      296.00      280.10     20.23 o 
   9   5  10       41.23       37.05     14.39 o 
  11   5  10        0.93       29.39     17.09 o 
  13   5  10      723.26      697.90     43.16 o 
  15   5  10      298.62      357.53     38.17 o 
  17   5  10      280.89      305.89     47.25 o 
  19   5  10      127.02       90.50     36.91 o 
 -22   6  10      306.88      324.20     52.30 o 
 -20   6  10     1063.69     1140.81     70.04 o 
 -18   6  10       27.48       29.24     27.27 o 
 -16   6  10      619.94      578.81     45.59 o 
 -14   6  10     1228.85     1410.94     55.18 o 
 -12   6  10       26.99       57.39     17.86 o 
 -10   6  10      683.38      704.46     34.17 o 
  -8   6  10        0.05       13.21     11.67 o 
  -6   6  10      779.51      687.83     30.61 o 
  -4   6  10      695.41      655.66     23.97 o 
  -2   6  10      109.90      162.30     15.37 o 
   0   6  10      185.51      141.35     13.83 o 
   2   6  10      260.18      345.48     19.46 o 
   4   6  10      116.25      101.48     12.76 o 
   6   6  10     5580.46     5902.35     86.96 o 
   8   6  10     1111.83     1078.76     45.06 o 
  10   6  10     3082.11     3615.13     93.12 o 
  12   6  10      301.69      305.02     30.86 o 
  14   6  10      541.85      548.62     45.63 o 
  16   6  10      256.37      196.91     37.97 o 
  18   6  10      177.64      181.17     36.38 o 
 -21   7  10      128.27      118.17     40.26 o 
 -19   7  10      112.01       55.40     33.57 o 
 -17   7  10       45.18       45.20     25.37 o 
 -15   7  10      282.94      256.99     31.39 o 
 -13   7  10     4701.66     4996.37     90.96 o 
 -11   7  10        3.84       15.64     19.32 o 
  -9   7  10     3322.47     3343.60     62.69 o 
  -7   7  10     1619.42     1599.32     48.83 o 
  -5   7  10     1801.62     1747.75     49.61 o 
  -3   7  10       51.98       22.55     11.59 o 
  -1   7  10        3.99       -9.99      9.99 o 
   1   7  10      504.79      494.32     24.61 o 
   3   7  10        8.93        8.54     11.15 o 
   5   7  10        2.07       -9.24     11.32 o 
   7   7  10      101.67       78.21     17.56 o 
   9   7  10      289.74      294.39     29.33 o 
  11   7  10      375.49      333.73     32.26 o 
  13   7  10      861.38      866.99     51.17 o 
  15   7  10        1.01       -4.83     26.89 o 
  17   7  10      341.81      321.47     44.96 o 
 -20   8  10        7.64       71.82     36.84 o 
 -18   8  10        0.06      -26.04     26.04 o 
 -16   8  10       54.29       42.43     26.51 o 
 -14   8  10        4.45        1.78     21.98 o 
 -12   8  10        7.06       -5.06     17.21 o 
 -10   8  10     4847.06     4768.03     92.27 o 
  -8   8  10     1304.90     1251.15     68.50 o 
  -6   8  10      833.47      705.34     34.27 o 
  -4   8  10       69.15       70.83     16.23 o 
  -2   8  10      789.00      806.77     35.31 o 
   0   8  10      613.14      458.33     37.88 o 
   2   8  10      159.34      128.27     18.15 o 
   4   8  10      206.34      210.88     23.80 o 
   6   8  10        8.22      -15.93     15.93 o 
   8   8  10     1897.45     2082.05     68.34 o 
  10   8  10        0.01      -10.18     20.10 o 
  12   8  10      158.64      147.34     29.08 o 
  14   8  10        8.11       20.56     25.10 o 
  16   8  10        3.58       19.03     33.72 o 
 -19   9  10       38.08       30.72     36.60 o 
 -17   9  10       98.47       60.58     33.58 o 
 -15   9  10       26.20       -1.82     22.59 o 
 -13   9  10      619.61      628.61     44.91 o 
 -11   9  10      111.53      180.43     27.67 o 
  -9   9  10     1315.10     1377.88     57.23 o 
  -7   9  10        3.00       -9.86     16.00 o 
  -5   9  10      218.91      267.12     24.56 o 
  -3   9  10      171.84       71.18     19.82 o 
  -1   9  10     3421.41     3360.30     84.20 o 
   1   9  10       15.90       14.49     16.01 o 
   3   9  10      412.08      385.41     30.45 o 
   5   9  10     1198.90     1307.88     70.71 o 
   7   9  10      352.02      392.34     39.30 o 
   9   9  10       22.23       14.44     20.88 o 
  11   9  10      571.84      430.18     42.13 o 
  13   9  10       68.36      141.92     36.86 o 
  15   9  10       36.05       22.03     39.60 o 
 -18  10  10        0.06       47.72     51.64 o 
 -16  10  10       56.14       74.64     33.81 o 
 -14  10  10      347.48      439.83     44.02 o 
 -12  10  10       49.63       33.64     25.78 o 
 -10  10  10       38.70      -19.25     19.25 o 
  -8  10  10      512.57      537.82     39.36 o 
  -6  10  10        2.04       33.09     19.86 o 
  -4  10  10      303.52      254.67     33.80 o 
  -2  10  10      580.33      579.58     41.41 o 
   0  10  10       46.13       65.16     23.61 o 
   2  10  10      656.66      716.32     49.03 o 
   4  10  10     2309.48     2361.49     85.53 o 
   6  10  10        0.74      -18.89     18.89 o 
   8  10  10        2.36       24.90     26.65 o 
  10  10  10       55.40       18.39     28.26 o 
  12  10  10      181.88      131.67     35.66 o 
 -15  11  10      236.11      157.83     42.74 o 
 -13  11  10        0.52        1.18     26.52 o 
 -11  11  10      486.67      535.45     44.80 o 
  -9  11  10       39.02       28.16     23.20 o 
  -7  11  10     1185.44     1360.83     68.20 o 
  -5  11  10      537.41      574.99     46.47 o 
  -3  11  10      184.15      141.81     32.44 o 
  -1  11  10       12.26        6.87     23.44 o 
   1  11  10      211.70      227.82     35.37 o 
   3  11  10      168.01      112.82     32.74 o 
   5  11  10        4.71       -0.64     23.14 o 
   7  11  10       65.52       36.21     29.22 o 
   9  11  10        0.77      -11.63     26.63 o 
  11  11  10        4.96      -13.46     36.22 o 
 -12  12  10       67.55       87.79     34.93 o 
 -10  12  10       23.94      -22.57     24.42 o 
  -8  12  10      331.68      368.15     43.23 o 
  -6  12  10       24.75       20.94     25.65 o 
  -4  12  10      367.47      401.78     44.75 o 
  -2  12  10       18.10       -9.42     31.62 o 
   0  12  10      110.71       84.73     30.63 o 
   2  12  10       22.65       15.59     30.54 o 
   4  12  10      577.69      444.05     46.24 o 
   6  12  10        3.10       36.91     30.56 o 
   8  12  10        1.00      -28.71     28.71 o 
  -9  13  10      279.11      379.74     53.69 o 
  -7  13  10        2.09       -2.33     26.27 o 
  -5  13  10       84.84       65.17     35.02 o 
  -3  13  10       18.82      -11.79     27.16 o 
  -1  13  10      161.14      115.35     35.04 o 
   1  13  10        0.20       -9.51     32.62 o 
   3  13  10       36.06       20.05     40.22 o 
   5  13  10       15.58        2.10     62.56 o 
 -25   1  11       17.12      -36.26     37.94 o 
 -23   1  11       13.79       12.56     33.61 o 
 -21   1  11      256.41      249.22     39.17 o 
 -19   1  11       11.29      -18.36     18.36 o 
 -17   1  11        2.17       15.86     17.51 o 
 -15   1  11      133.87       85.03     14.54 o 
 -13   1  11      168.12      129.08     15.53 o 
 -11   1  11      957.33      918.36     22.48 o 
  -9   1  11     7711.06     8324.67     97.65 o 
  -7   1  11    19178.01    20191.97    174.12 o 
  -5   1  11     1635.23     1722.43     26.81 o 
  -3   1  11      817.53      930.14     17.39 o 
  -1   1  11     9171.53     9310.59     84.50 o 
   1   1  11     7560.85     7650.94     70.08 o 
   3   1  11    39672.07    42889.64    291.49 o 
   5   1  11     3145.41     3241.52     43.36 o 
   7   1  11     1019.95     1047.78     26.08 o 
   9   1  11      127.21      103.78     14.52 o 
  11   1  11       65.62       51.36     16.90 o 
  13   1  11     1579.43     1271.80     54.56 o 
  15   1  11       32.76      -20.49     21.19 o 
  17   1  11       21.71      -13.49     19.50 o 
  19   1  11       33.36       11.09     24.70 o 
 -24   2  11        0.01        6.80     32.25 o 
 -22   2  11      131.12      124.36     40.01 o 
 -20   2  11       23.00       32.39     28.31 o 
 -18   2  11        8.60        1.55     18.79 o 
 -16   2  11      459.72      408.16     25.97 o 
 -14   2  11      190.01      190.89     18.92 o 
 -12   2  11       59.84       55.32     12.04 o 
 -10   2  11      210.47      190.23     12.38 o 
  -8   2  11       73.05       70.62      8.86 o 
  -6   2  11      276.37      347.53     13.59 o 
  -4   2  11      637.10      781.39     18.32 o 
  -2   2  11      813.68      866.05     26.49 o 
   0   2  11     5956.49     5659.61     64.61 o 
   2   2  11      534.58      477.58     15.47 o 
   4   2  11       20.54       14.82      6.95 o 
   6   2  11     2001.23     2118.07     31.78 o 
   8   2  11       69.94       44.71     11.86 o 
  10   2  11      108.53      104.70     17.04 o 
  12   2  11       17.05      -12.96     12.96 o 
  14   2  11      206.30      151.77     25.89 o 
  16   2  11      421.61      355.17     35.01 o 
  18   2  11      438.92      440.46     43.17 o 
  20   2  11        1.26       -8.32     25.66 o 
 -25   3  11       16.23        0.06     45.11 o 
 -23   3  11       91.02      104.89     37.81 o 
 -21   3  11     1601.09     1657.62    130.43 o 
 -19   3  11      347.87      372.01     38.98 o 
 -17   3  11      485.75      559.69     37.48 o 
 -15   3  11      289.66      277.77     23.50 o 
 -13   3  11     4587.38     4577.40     66.97 o 
 -11   3  11     9293.95     9141.03     92.34 o 
  -9   3  11     4801.73     4839.02     56.84 o 
  -7   3  11      112.26      134.73     10.64 o 
  -5   3  11     2256.83     2477.43     37.68 o 
  -3   3  11     4390.37     4427.95     47.22 o 
  -1   3  11      724.53      656.45     24.48 o 
   1   3  11      276.90      200.47     14.56 o 
   3   3  11      752.78      628.69     19.63 o 
   5   3  11       53.83       53.16      8.07 o 
   7   3  11       49.97       62.46     12.41 o 
   9   3  11      151.28      168.37     18.68 o 
  11   3  11        2.99       -4.90     13.53 o 
  13   3  11     1311.76     1264.82     57.31 o 
  15   3  11      469.79      498.03     38.51 o 
  17   3  11      135.00      116.14     28.46 o 
  19   3  11      120.89      102.74     36.45 o 
 -24   4  11      506.69      550.81     62.18 o 
 -22   4  11      491.86      569.83     56.71 o 
 -20   4  11        0.10       33.73     29.92 o 
 -18   4  11      334.98      435.61     40.88 o 
 -16   4  11      528.45      578.37     35.27 o 
 -14   4  11      217.75      261.35     22.95 o 
 -12   4  11     5285.88     5572.11     89.42 o 
 -10   4  11      619.90      683.48     30.19 o 
  -8   4  11      112.28       99.83     14.42 o 
  -6   4  11     2969.52     2839.54     48.38 o 
  -4   4  11      215.01      194.69     12.29 o 
  -2   4  11     1560.74     1870.41     29.00 o 
   0   4  11       62.87       54.88     10.29 o 
   2   4  11       88.59       41.20      7.15 o 
   4   4  11        9.04        2.51      6.70 o 
   6   4  11     2020.69     1925.92     43.31 o 
   8   4  11       77.65       76.56     16.18 o 
  10   4  11       60.58       77.36     17.10 o 
  12   4  11        1.12       -8.28     15.48 o 
  14   4  11       57.22       52.19     26.16 o 
  16   4  11       11.75       -7.01     22.91 o 
  18   4  11       49.67        0.52     28.34 o 
 -23   5  11     1456.70     1654.91     95.97 o 
 -21   5  11      530.01      667.67     61.34 o 
 -19   5  11        1.53        6.11     24.91 o 
 -17   5  11     1450.37     1531.23     64.90 o 
 -15   5  11      162.53      149.37     26.38 o 
 -13   5  11     5118.52     5477.64     82.15 o 
 -11   5  11      185.03      209.51     21.07 o 
  -9   5  11        1.35        6.67     12.19 o 
  -7   5  11        0.64       -5.69     10.81 o 
  -5   5  11     1249.80     1373.67     35.92 o 
  -3   5  11      132.23      137.88     12.08 o 
  -1   5  11       31.57       26.92      8.07 o 
   1   5  11       32.25       20.58      7.89 o 
   3   5  11      662.61      578.67     21.30 o 
   5   5  11     4464.76     4648.67     61.74 o 
   7   5  11     5939.37     6166.08     78.79 o 
   9   5  11     1691.98     1809.71     48.55 o 
  11   5  11     1228.89     1323.98     51.10 o 
  13   5  11       77.18       85.13     24.53 o 
  15   5  11      187.36      138.68     31.87 o 
  17   5  11        0.07       17.88     27.13 o 
  19   5  11        5.80       16.56     49.61 o 
 -22   6  11      174.48      100.31     40.38 o 
 -20   6  11       17.46       -0.86     26.82 o 
 -18   6  11      439.49      344.31     43.04 o 
 -16   6  11      213.19      167.53     29.72 o 
 -14   6  11       46.21       55.64     20.13 o 
 -12   6  11     3129.27     3211.58     63.78 o 
 -10   6  11      830.87      764.48     48.75 o 
  -8   6  11     2463.03     2577.36     64.58 o 
  -6   6  11        6.07       -7.90     10.90 o 
  -4   6  11       58.99       77.09     12.77 o 
  -2   6  11     1870.69     1941.36     44.33 o 
   0   6  11     2331.78     2243.57     42.55 o 
   2   6  11     1954.67     1874.67     41.78 o 
   4   6  11      725.11      806.84     29.30 o 
   6   6  11      369.07      338.43     23.71 o 
   8   6  11     4431.43     4873.64     79.53 o 
  10   6  11        6.58       37.04     20.18 o 
  12   6  11        0.01        6.94     18.98 o 
  14   6  11        1.36       -9.51     24.03 o 
  16   6  11      124.69      121.65     32.33 o 
  18   6  11       88.71       64.29     41.46 o 
 -21   7  11      351.57      481.41     65.40 o 
 -19   7  11      135.05      109.93     31.07 o 
 -17   7  11      100.27       69.06     24.90 o 
 -15   7  11       53.62       39.30     24.41 o 
 -13   7  11        1.28       28.62     19.04 o 
 -11   7  11     4121.70     4514.15     83.73 o 
  -9   7  11     7325.43     7794.57    107.14 o 
  -7   7  11      411.12      354.94     25.27 o 
  -5   7  11       21.77        6.07     11.68 o 
  -3   7  11      879.31      958.55     34.94 o 
  -1   7  11     1916.89     1944.65     43.80 o 
   1   7  11      666.76      611.85     27.58 o 
   3   7  11      521.64      461.65     27.17 o 
   5   7  11       17.38       36.61     17.00 o 
   7   7  11     1760.33     1776.61     54.72 o 
   9   7  11      131.04      158.38     27.20 o 
  11   7  11      171.01      128.66     25.13 o 
  13   7  11      583.19      724.22     48.90 o 
  15   7  11      403.11      436.04     48.86 o 
  17   7  11       95.43      137.33     44.46 o 
 -20   8  11      631.98      961.70     73.86 o 
 -18   8  11        0.10        2.42     29.90 o 
 -16   8  11       10.95       13.14     30.99 o 
 -14   8  11       24.99       18.73     21.18 o 
 -12   8  11      355.16      307.46     35.91 o 
 -10   8  11       24.93       34.13     20.29 o 
  -8   8  11       68.92       77.56     21.68 o 
  -6   8  11      174.78      109.01     19.63 o 
  -4   8  11      133.66      118.63     18.07 o 
  -2   8  11       62.59       66.53     20.88 o 
   0   8  11       10.08      -15.01     15.01 o 
   2   8  11      895.32      982.78     41.02 o 
   4   8  11      360.89      313.89     28.14 o 
   6   8  11     1194.51     1126.93     51.77 o 
   8   8  11     1228.11     1298.40     58.55 o 
  10   8  11      109.80      139.33     33.68 o 
  12   8  11        4.03       16.73     26.91 o 
  14   8  11        6.28       22.35     28.50 o 
  16   8  11        6.72      -25.92     44.67 o 
 -19   9  11       24.04       40.29     35.34 o 
 -17   9  11        2.54       22.17     29.08 o 
 -15   9  11      494.87      572.17     48.28 o 
 -13   9  11      144.17      126.65     27.26 o 
 -11   9  11      176.43      149.26     28.26 o 
  -9   9  11     1881.02     1826.58     62.13 o 
  -7   9  11      149.80       59.33     22.30 o 
  -5   9  11     1411.45     1220.66     52.79 o 
  -3   9  11      123.51      196.87     25.93 o 
  -1   9  11       83.55       67.04     18.59 o 
   1   9  11       21.28      -14.54     14.54 o 
   3   9  11     2094.51     2236.02     72.02 o 
   5   9  11       10.66        9.25     18.73 o 
   7   9  11       58.57       38.59     23.18 o 
   9   9  11        0.11      -17.36     23.95 o 
  11   9  11      119.93      108.79     30.40 o 
  13   9  11      211.16      241.88     45.60 o 
 -18  10  11        5.08      -94.67     94.67 o 
 -16  10  11      421.80      396.58     48.96 o 
 -14  10  11       39.30        8.49     29.71 o 
 -12  10  11      653.29      672.73     50.15 o 
 -10  10  11       13.06        6.45     23.12 o 
  -8  10  11     1165.37     1071.20     58.32 o 
  -6  10  11      338.47      433.20     40.05 o 
  -4  10  11      106.60       48.36     23.83 o 
  -2  10  11      770.10      887.04     72.08 o 
   0  10  11     1088.48     1016.91     59.85 o 
   2  10  11       35.85       28.60     24.29 o 
   4  10  11      145.35      151.05     31.89 o 
   6  10  11     1840.53     2084.25     84.53 o 
   8  10  11      155.87      132.61     33.26 o 
  10  10  11      162.87      155.90     36.88 o 
  12  10  11       33.99       32.91     34.26 o 
 -15  11  11      200.89      211.47     48.02 o 
 -13  11  11        0.52      -37.93     37.93 o 
 -11  11  11      878.18      965.16     77.29 o 
  -9  11  11      469.72      466.79     43.28 o 
  -7  11  11        3.27       20.85     27.67 o 
  -5  11  11      262.25      293.14     37.29 o 
  -3  11  11     1161.36     1116.36     62.21 o 
  -1  11  11       22.31        8.46     22.78 o 
   1  11  11       99.74      135.38     31.41 o 
   3  11  11       79.41       58.86     28.79 o 
   5  11  11      438.61      364.96     47.08 o 
   7  11  11        6.82      -26.99     26.99 o 
   9  11  11        6.75      -10.74     27.96 o 
  11  11  11       23.04       78.79    114.34 o 
 -12  12  11       58.68        3.12     41.70 o 
 -10  12  11        9.66        5.36     25.43 o 
  -8  12  11       97.62       28.52     28.33 o 
  -6  12  11      167.61       94.07     30.48 o 
  -4  12  11       38.32       37.60     29.90 o 
  -2  12  11      138.72      188.32     39.71 o 
   0  12  11       35.52       43.25     31.47 o 
   2  12  11       94.45      108.48     35.35 o 
   4  12  11        4.57        3.94     26.82 o 
   6  12  11       82.42       88.33     34.39 o 
   8  12  11      213.01      332.13     83.08 o 
  -7  13  11       60.90       69.21     45.06 o 
  -5  13  11      504.46      591.97     55.54 o 
  -3  13  11       16.71       20.96     29.27 o 
  -1  13  11      156.26      137.00     45.55 o 
   1  13  11      143.23      145.31     38.52 o 
   3  13  11       81.74       62.57     50.03 o 
 -24   0  12      428.89      388.37     73.83 o 
 -22   0  12       60.65       -1.61     48.04 o 
 -20   0  12     1434.12     1246.33     92.26 o 
 -18   0  12        0.00      -25.50     25.50 o 
 -16   0  12      399.89      472.99     50.89 o 
 -14   0  12        5.35        3.69     27.60 o 
 -12   0  12       26.00        3.65     11.50 o 
 -10   0  12      821.62      893.82     53.33 o 
  -8   0  12    19178.53    20806.33    296.29 o 
  -6   0  12      286.93      239.77     26.29 o 
  -4   0  12      351.34      409.58     21.72 o 
  -2   0  12     6088.62     6417.58     85.32 o 
   0   0  12     9566.74     9650.78    125.01 o 
   2   0  12    15493.41    16015.53    177.40 o 
   4   0  12     9209.26     9231.21    136.01 o 
   6   0  12      270.23      235.46     23.63 o 
   8   0  12     2180.54     2062.23     60.48 o 
  10   0  12      501.02      479.23     51.42 o 
  12   0  12       54.90       41.21     23.86 o 
  14   0  12        4.36      -11.01     24.28 o 
  16   0  12      380.65      297.59     45.74 o 
  18   0  12       45.66       34.24     39.27 o 
  20   0  12       53.89       60.18     52.12 o 
 -25   1  12       37.11       -6.72     39.32 o 
 -23   1  12       39.85      118.40     39.20 o 
 -21   1  12      251.09      268.58     39.57 o 
 -19   1  12      101.51       68.50     28.97 o 
 -17   1  12      168.53      113.24     23.34 o 
 -15   1  12       18.32       38.23     17.33 o 
 -13   1  12      215.71      201.84     16.63 o 
 -11   1  12     2230.34     2024.27     40.12 o 
  -9   1  12      138.66      123.36     11.73 o 
  -7   1  12       21.47       14.00      7.21 o 
  -5   1  12       40.83       47.16      8.24 o 
  -3   1  12     4289.17     4085.65     44.55 o 
  -1   1  12     8568.76     8637.17     81.09 o 
   1   1  12     2367.92     2407.19     36.00 o 
   3   1  12        2.39       17.07      7.97 o 
   5   1  12     1106.17     1061.10     29.04 o 
   7   1  12     1553.54     1685.57     37.20 o 
   9   1  12       41.94       10.71     11.99 o 
  11   1  12       56.02       -3.10     16.37 o 
  13   1  12      206.28      208.82     25.56 o 
  15   1  12      203.48      174.03     35.77 o 
  17   1  12        9.63       19.02     23.42 o 
  19   1  12       48.04        6.66     27.18 o 
 -24   2  12       41.74       34.84     38.69 o 
 -22   2  12       35.63       -2.98     31.27 o 
 -20   2  12      238.45      246.61     39.21 o 
 -18   2  12     2855.99     2924.60     84.59 o 
 -16   2  12      135.57      129.15     23.26 o 
 -14   2  12     1316.22     1405.86     44.87 o 
 -12   2  12        1.53       18.87     10.35 o 
 -10   2  12       23.95       14.40      4.65 o 
  -8   2  12        0.01        5.81      7.51 o 
  -6   2  12     1247.33     1054.35     25.38 o 
  -4   2  12     2341.14     2411.80     40.43 o 
  -2   2  12     1157.12     1009.14     29.11 o 
   0   2  12      469.15      332.99     19.96 o 
   2   2  12    11711.04    12182.57     99.96 o 
   4   2  12        2.78        3.09      7.22 o 
   6   2  12     2907.15     3195.28     53.35 o 
   8   2  12     1241.09     1226.08     38.75 o 
  10   2  12     1414.19     1365.39     44.46 o 
  12   2  12     1080.52      944.79     49.82 o 
  14   2  12        1.05       -0.10     19.40 o 
  16   2  12      194.20      243.09     31.49 o 
  18   2  12      370.08      522.40     51.89 o 
 -23   3  12       79.22       54.51     35.35 o 
 -21   3  12       30.95       -6.72     32.18 o 
 -19   3  12       37.54       58.61     25.54 o 
 -17   3  12       81.27       73.19     22.73 o 
 -15   3  12        3.14       18.51     17.42 o 
 -13   3  12      188.70      167.89     18.67 o 
 -11   3  12     5325.34     5205.29     69.44 o 
  -9   3  12      134.24      115.78     10.70 o 
  -7   3  12     2317.31     2052.15     34.79 o 
  -5   3  12     2231.65     2298.76     34.74 o 
  -3   3  12     1279.98     1236.81     35.27 o 
  -1   3  12     1464.52     1500.06     35.21 o 
   1   3  12        2.19       -7.54      7.54 o 
   3   3  12      659.78      750.73     19.62 o 
   5   3  12      231.78      184.79     12.24 o 
   7   3  12      357.87      316.77     20.67 o 
   9   3  12     1725.89     1599.73     47.86 o 
  11   3  12      476.35      495.96     32.25 o 
  13   3  12        3.06      -14.72     17.50 o 
  15   3  12      198.58      214.19     32.55 o 
  17   3  12        0.04      -17.73     21.87 o 
  19   3  12      327.31      349.86     48.34 o 
 -24   4  12       10.39      -24.98     36.02 o 
 -22   4  12      199.43      202.14     42.59 o 
 -20   4  12      243.63      255.13     38.12 o 
 -18   4  12       37.55       52.14     25.18 o 
 -16   4  12     5387.81     5750.42    100.36 o 
 -14   4  12      377.59      330.32     32.76 o 
 -12   4  12      802.21      984.18     38.12 o 
 -10   4  12     6252.13     6363.85     84.88 o 
  -8   4  12      223.64      187.13     14.09 o 
  -6   4  12        0.00       12.97      8.85 o 
  -4   4  12      878.82      866.96     23.51 o 
  -2   4  12        9.83        5.16      8.60 o 
   0   4  12     1076.53     1035.10     31.55 o 
   2   4  12        0.01       -4.70      8.34 o 
   4   4  12     1054.80      982.67     26.19 o 
   6   4  12      746.53      720.32     28.05 o 
   8   4  12      152.05       93.17     15.53 o 
  10   4  12      170.40      139.91     22.24 o 
  12   4  12       33.12       -5.62     20.48 o 
  14   4  12       48.40       61.50     26.80 o 
  16   4  12       38.62       59.60     33.19 o 
  18   4  12       40.44       87.03     32.39 o 
 -23   5  12       58.17       46.69     38.65 o 
 -21   5  12      456.81      557.30     59.49 o 
 -19   5  12      164.97      233.68     34.94 o 
 -17   5  12      340.65      342.92     33.81 o 
 -15   5  12      588.44      519.80     38.35 o 
 -13   5  12        2.50       20.76     15.64 o 
 -11   5  12      310.00      382.77     26.25 o 
  -9   5  12     4633.36     4726.61     76.03 o 
  -7   5  12     3763.73     4045.32     57.67 o 
  -5   5  12       12.67       21.67      9.03 o 
  -3   5  12     2549.54     2572.98     40.93 o 
  -1   5  12     1027.62      943.75     29.80 o 
   1   5  12       15.56       -3.28      7.31 o 
   3   5  12      245.70      207.80     14.54 o 
   5   5  12      338.27      283.18     19.80 o 
   7   5  12     1514.24     1526.91     46.96 o 
   9   5  12        6.92        5.25     14.52 o 
  11   5  12      243.61      228.07     28.84 o 
  13   5  12      266.94      190.14     31.15 o 
  15   5  12        1.93        5.50     26.28 o 
  17   5  12       21.14       31.37     26.18 o 
 -22   6  12        6.72       23.01     33.42 o 
 -20   6  12      151.99      214.45     37.12 o 
 -18   6  12      262.12      250.89     38.23 o 
 -16   6  12     3529.72     3721.45     96.87 o 
 -14   6  12     1608.57     1740.06     71.59 o 
 -12   6  12       99.55       99.41     19.81 o 
 -10   6  12      183.17      131.13     23.75 o 
  -8   6  12      128.60       86.62     17.36 o 
  -6   6  12       67.12       60.25     15.44 o 
  -4   6  12      574.63      604.21     25.01 o 
  -2   6  12      187.92      143.24     15.18 o 
   0   6  12       15.41       24.73     12.27 o 
   2   6  12      373.62      376.85     22.97 o 
   4   6  12       45.16       74.73     14.54 o 
   6   6  12     1313.25     1466.15     45.56 o 
   8   6  12      174.63      288.63     26.73 o 
  10   6  12     2289.20     2323.80     78.65 o 
  12   6  12      592.96      678.56     45.28 o 
  14   6  12      110.19       71.09     32.24 o 
  16   6  12      779.33      889.03     64.82 o 
 -21   7  12      308.64      384.69     53.68 o 
 -19   7  12       76.54       53.24     35.65 o 
 -17   7  12       11.95        4.79     25.42 o 
 -15   7  12      867.75      892.81     50.30 o 
 -13   7  12      141.20      186.44     28.23 o 
 -11   7  12     1648.47     1567.71     56.94 o 
  -9   7  12     1176.91     1187.12     46.69 o 
  -7   7  12     8876.18     8748.47    111.16 o 
  -5   7  12      534.15      528.56     27.21 o 
  -3   7  12       11.42       -8.06     12.61 o 
  -1   7  12        8.64       -0.00     13.26 o 
   1   7  12      233.35      153.36     19.56 o 
   3   7  12       47.68        6.56     12.86 o 
   5   7  12       48.72        6.76     14.76 o 
   7   7  12     2944.38     2995.10     74.52 o 
   9   7  12        2.67      -17.48     17.48 o 
  11   7  12        7.51       25.36     26.35 o 
  13   7  12      191.00      211.61     32.36 o 
  15   7  12       54.07        9.45     30.87 o 
 -20   8  12       39.61       69.29     40.18 o 
 -18   8  12      241.01      294.82     44.30 o 
 -16   8  12        0.93       -7.06     25.13 o 
 -14   8  12       61.06       33.81     30.63 o 
 -12   8  12      898.63      813.05     47.71 o 
 -10   8  12      237.05      192.11     28.36 o 
  -8   8  12      249.62      265.77     25.66 o 
  -6   8  12       23.22       -7.57     17.48 o 
  -4   8  12       14.39      -10.13     17.00 o 
  -2   8  12        2.46        2.01     17.39 o 
   0   8  12      161.95      135.92     21.37 o 
   2   8  12     1510.87     1617.48     61.63 o 
   4   8  12       81.39       55.25     17.75 o 
   6   8  12        2.81       15.04     19.87 o 
   8   8  12     1373.21     1499.30     64.05 o 
  10   8  12      240.20      240.50     33.01 o 
  12   8  12        0.55      -25.12     25.12 o 
  14   8  12        0.18       -7.38     31.01 o 
 -19   9  12       14.13       86.99     51.75 o 
 -17   9  12      839.79     1010.80     71.76 o 
 -15   9  12     1035.99     1083.97     61.29 o 
 -13   9  12       53.01       77.45     27.07 o 
 -11   9  12      269.04      398.28     39.95 o 
  -9   9  12      475.70      394.37     37.16 o 
  -7   9  12      323.48      368.84     35.47 o 
  -5   9  12       66.35       34.93     19.65 o 
  -3   9  12       40.33       37.77     18.94 o 
  -1   9  12      632.62      713.65     40.58 o 
   1   9  12      150.40      172.49     24.78 o 
   3   9  12     1157.07     1068.71     51.47 o 
   5   9  12      323.86      280.62     30.84 o 
   7   9  12       81.03       54.59     22.73 o 
   9   9  12       89.10       45.32     27.71 o 
  11   9  12       91.13       75.21     31.77 o 
  13   9  12       37.02       16.20     28.66 o 
 -16  10  12      193.81      101.64     50.71 o 
 -14  10  12      156.02       97.49     32.51 o 
 -12  10  12      311.43      338.90     43.93 o 
 -10  10  12       25.26       13.52     24.46 o 
  -8  10  12      299.47      198.88     33.63 o 
  -6  10  12       23.07       20.24     22.59 o 
  -4  10  12      398.51      322.11     36.40 o 
  -2  10  12        3.99       50.73     23.85 o 
   0  10  12       11.40       16.93     20.80 o 
   2  10  12     1293.42     1110.56     63.25 o 
   4  10  12      332.70      317.98     37.48 o 
   6  10  12       14.12        1.56     24.23 o 
   8  10  12       30.32       -5.70     29.96 o 
  10  10  12       97.37      101.19     35.15 o 
  12  10  12      110.69       63.11     42.83 o 
 -15  11  12       39.14       76.02     57.70 o 
 -13  11  12      313.31      387.35     50.07 o 
 -11  11  12      106.02      161.70     40.34 o 
  -9  11  12      709.62      727.03     53.98 o 
  -7  11  12       53.78       56.28     25.99 o 
  -5  11  12      127.10      107.33     26.32 o 
  -3  11  12      444.99      422.33     42.40 o 
  -1  11  12        0.29       17.77     26.01 o 
   1  11  12        1.91        6.29     24.03 o 
   3  11  12      380.60      348.24     44.21 o 
   5  11  12       93.91       76.48     30.32 o 
   7  11  12       41.86      -10.24     30.27 o 
   9  11  12      261.45      194.65     45.45 o 
 -12  12  12        8.79      -26.56     41.63 o 
 -10  12  12       16.01       40.37     32.74 o 
  -8  12  12       99.86       57.41     31.62 o 
  -6  12  12      113.58      141.82     42.81 o 
  -4  12  12        7.81        6.27     26.60 o 
  -2  12  12      302.04      270.07     43.10 o 
   0  12  12      169.15      125.51     47.77 o 
   2  12  12      769.24      823.88     61.83 o 
   4  12  12        0.93       -2.74     24.52 o 
   6  12  12      272.47      310.02     50.15 o 
  -5  13  12       43.90        5.04     35.55 o 
  -3  13  12       57.18       66.60     37.66 o 
  -1  13  12       15.13       -5.62     48.97 o 
   1  13  12        6.22      -64.56     64.56 o 
 -25   1  13      369.69      352.11     66.63 o 
 -23   1  13       52.56       75.73     38.57 o 
 -21   1  13      288.75      270.96     54.00 o 
 -19   1  13      553.23      390.85     42.88 o 
 -17   1  13      279.14      246.74     27.90 o 
 -15   1  13     3202.25     3421.32     74.08 o 
 -13   1  13     2638.34     2624.14     61.06 o 
 -11   1  13      112.08      121.63     17.83 o 
  -9   1  13    12684.93    13836.18    151.04 o 
  -7   1  13     1566.22     1775.54     37.86 o 
  -5   1  13     3544.49     3481.67     48.57 o 
  -3   1  13     4147.67     4270.50     58.56 o 
  -1   1  13    11247.12    11659.10    106.56 o 
   1   1  13      870.69      835.08     22.94 o 
   3   1  13     7936.83     8029.26     79.48 o 
   5   1  13      574.63      610.45     24.19 o 
   7   1  13       21.42       25.73     13.12 o 
   9   1  13      542.21      477.31     28.53 o 
  11   1  13        0.25      -14.98     14.98 o 
  13   1  13      548.56      507.52     38.54 o 
  15   1  13      230.16      151.82     27.79 o 
  17   1  13       24.49      -22.73     22.73 o 
  19   1  13        7.01        6.24     35.11 o 
 -24   2  13       14.74       45.15     45.05 o 
 -22   2  13      180.21      135.40     38.18 o 
 -20   2  13       91.09      116.92     30.57 o 
 -18   2  13      118.89      133.44     26.82 o 
 -16   2  13      986.71      822.04     44.95 o 
 -14   2  13      488.88      454.66     30.07 o 
 -12   2  13       75.25       85.13     15.44 o 
 -10   2  13       52.51       81.88     13.57 o 
  -8   2  13      261.06      223.39     14.34 o 
  -6   2  13     6705.90     6945.01     66.66 o 
  -4   2  13     1679.04     1563.04     27.86 o 
  -2   2  13       37.94       33.59      9.91 o 
   0   2  13      364.56      469.12     21.78 o 
   2   2  13       22.34       15.85      8.61 o 
   4   2  13        0.00       -3.92      7.38 o 
   6   2  13     1408.82     1531.95     40.23 o 
   8   2  13      419.50      311.39     23.32 o 
  10   2  13      237.15      199.68     24.04 o 
  12   2  13      688.84      636.98     41.64 o 
  14   2  13      653.73      644.64     44.38 o 
  16   2  13        0.98       24.58     22.61 o 
  18   2  13       81.35      125.12     45.48 o 
 -23   3  13       70.29       94.22     39.33 o 
 -21   3  13       86.78       65.88     33.24 o 
 -19   3  13     1129.73     1130.17     61.36 o 
 -17   3  13     2174.44     2380.76     75.79 o 
 -15   3  13     4114.53     4008.24     82.22 o 
 -13   3  13        1.03       18.17     14.61 o 
 -11   3  13      394.38      337.79     24.43 o 
  -9   3  13        4.50       -7.94      7.94 o 
  -7   3  13       58.34       16.64      8.68 o 
  -5   3  13      409.23      378.17     16.58 o 
  -3   3  13      357.25      407.68     22.23 o 
  -1   3  13       27.22       82.71     13.19 o 
   1   3  13      554.46      485.28     21.94 o 
   3   3  13     2775.31     2717.78     37.17 o 
   5   3  13      307.39      303.41     17.19 o 
   7   3  13     2359.55     2333.70     50.76 o 
   9   3  13        3.16      -12.90     12.90 o 
  11   3  13        0.85       -3.83     18.93 o 
  13   3  13        0.28      -19.97     30.49 o 
  15   3  13      228.70      237.05     43.49 o 
  17   3  13       37.08       83.18     31.96 o 
 -24   4  13        5.67       13.75     45.54 o 
 -22   4  13      648.14      669.97     63.72 o 
 -20   4  13      255.00      207.06     36.53 o 
 -18   4  13      578.39      643.46     45.40 o 
 -16   4  13      819.21      849.24     48.90 o 
 -14   4  13     2075.94     2174.65     72.73 o 
 -12   4  13      225.83      208.73     22.17 o 
 -10   4  13      640.85      670.65     29.56 o 
  -8   4  13      779.09      746.57     27.69 o 
  -6   4  13      797.75      741.12     23.55 o 
  -4   4  13     1094.95     1330.88     29.78 o 
  -2   4  13     1033.12     1024.06     33.43 o 
   0   4  13      130.57      101.13     14.05 o 
   2   4  13     2245.98     2185.78     40.28 o 
   4   4  13      268.55      278.29     17.24 o 
   6   4  13      248.39      196.67     18.07 o 
   8   4  13       65.62       53.36     15.34 o 
  10   4  13      142.50       91.10     21.50 o 
  12   4  13      130.68      112.40     25.68 o 
  14   4  13      253.97      311.16     38.70 o 
  16   4  13      132.72      125.70     34.46 o 
  18   4  13        3.31       -9.07     35.72 o 
 -23   5  13      561.81      755.29     70.39 o 
 -21   5  13       77.63       56.65     33.49 o 
 -19   5  13     1121.39     1217.31     65.90 o 
 -17   5  13     1811.13     1930.25     74.24 o 
 -15   5  13     2711.62     2996.24     82.99 o 
 -13   5  13        3.31       23.83     17.45 o 
 -11   5  13        2.60        0.86     13.31 o 
  -9   5  13      372.58      371.91     24.99 o 
  -7   5  13     1525.29     1559.81     45.08 o 
  -5   5  13     2269.93     2463.30     40.96 o 
  -3   5  13     1460.66     1433.65     40.16 o 
  -1   5  13        0.03       -3.03     10.71 o 
   1   5  13        6.61       -4.30      9.02 o 
   3   5  13      169.89      162.96     14.84 o 
   5   5  13     3994.03     4110.58     67.68 o 
   7   5  13      259.88      248.59     23.41 o 
   9   5  13     2213.15     2279.94     63.60 o 
  11   5  13      384.73      339.19     37.38 o 
  13   5  13        1.06       11.33     21.81 o 
  15   5  13       43.86       51.67     30.91 o 
  17   5  13        0.00       15.12     32.12 o 
 -22   6  13      115.18       62.89     40.36 o 
 -20   6  13      131.70      128.69     35.40 o 
 -18   6  13       76.95      115.46     33.07 o 
 -16   6  13       52.47       33.76     27.21 o 
 -14   6  13        2.70       30.02     25.90 o 
 -12   6  13       34.20       39.52     20.23 o 
 -10   6  13     2578.07     2624.77     61.57 o 
  -8   6  13     1808.79     1833.48     51.59 o 
  -6   6  13      261.15      273.55     20.00 o 
  -4   6  13     3886.20     3991.31     86.38 o 
  -2   6  13      242.61      268.42     22.57 o 
   0   6  13       65.04       40.97     14.20 o 
   2   6  13     2048.10     2091.77     50.57 o 
   4   6  13     2577.35     2787.69     57.68 o 
   6   6  13     2147.23     2413.91     58.21 o 
   8   6  13     3163.07     3174.25     68.92 o 
  10   6  13      142.63      142.82     27.00 o 
  12   6  13       18.61       14.58     21.99 o 
  14   6  13      221.62      243.13     41.88 o 
  16   6  13      628.82      832.88     63.92 o 
 -21   7  13      146.57      153.48     41.53 o 
 -19   7  13       29.45       26.15     29.19 o 
 -17   7  13      396.41      380.26     45.35 o 
 -15   7  13      636.14      605.21     46.63 o 
 -13   7  13      242.85      325.54     37.42 o 
 -11   7  13     6220.12     6477.89    110.20 o 
  -9   7  13      461.96      553.39     33.94 o 
  -7   7  13     3509.47     3804.16     73.33 o 
  -5   7  13      151.45      177.47     22.86 o 
  -3   7  13      168.44      120.38     20.31 o 
  -1   7  13       51.57      110.30     18.00 o 
   1   7  13      510.26      438.71     26.74 o 
   3   7  13       56.13       39.50     14.21 o 
   5   7  13      246.89      220.22     23.03 o 
   7   7  13      417.98      454.58     31.63 o 
   9   7  13      814.66      881.05     49.49 o 
  11   7  13      127.83      143.72     29.72 o 
  13   7  13       16.46       -2.76     32.81 o 
  15   7  13        9.52        7.12     31.64 o 
 -20   8  13       44.35      108.14     46.93 o 
 -18   8  13      390.37      533.74     58.38 o 
 -16   8  13        7.47       -2.58     24.22 o 
 -14   8  13      113.21       73.28     25.90 o 
 -12   8  13     1008.96      924.59     54.06 o 
 -10   8  13        2.43       33.42     21.68 o 
  -8   8  13      639.12      706.49     43.60 o 
  -6   8  13      418.23      357.70     31.98 o 
  -4   8  13       22.54      -14.77     17.03 o 
  -2   8  13      495.28      485.02     34.36 o 
   0   8  13      511.53      599.21     36.39 o 
   2   8  13       61.46       57.76     18.41 o 
   4   8  13      838.53      769.20     40.42 o 
   6   8  13        0.00       13.39     19.31 o 
   8   8  13       74.26       52.24     22.81 o 
  10   8  13       60.85       24.44     25.28 o 
  12   8  13        6.26        5.24     27.62 o 
  14   8  13       72.24      114.91     41.16 o 
 -19   9  13      143.00      120.36    117.60 o 
 -17   9  13      256.18      308.59     53.41 o 
 -15   9  13       24.13       56.35     31.74 o 
 -13   9  13     1368.50     1267.06     70.04 o 
 -11   9  13       85.20       53.75     33.56 o 
  -9   9  13       29.16       20.20     23.80 o 
  -7   9  13       52.92       44.05     20.38 o 
  -5   9  13      162.66       91.55     24.03 o 
  -3   9  13      764.03      711.98     42.81 o 
  -1   9  13     2425.33     2531.07     77.39 o 
   1   9  13        6.13       11.69     17.98 o 
   3   9  13      796.67      787.44     44.24 o 
   5   9  13      106.21       75.90     26.00 o 
   7   9  13      245.80      236.35     33.01 o 
   9   9  13      197.45      134.02     43.23 o 
  11   9  13        9.33       -8.98     26.22 o 
  13   9  13       17.31       15.83     40.96 o 
 -16  10  13      152.95      177.88     49.29 o 
 -14  10  13        1.40       10.68     32.90 o 
 -12  10  13     2084.54     2123.55     99.67 o 
 -10  10  13      236.77      353.86     51.41 o 
  -8  10  13      658.31      640.05     48.62 o 
  -6  10  13      706.63      689.14     49.30 o 
  -4  10  13      460.09      503.02     42.69 o 
  -2  10  13      386.24      442.53     38.04 o 
   0  10  13     4459.35     4572.02    132.53 o 
   2  10  13       88.75      106.05     29.20 o 
   4  10  13        0.83       -9.38     24.81 o 
   6  10  13      919.98      849.65     56.27 o 
   8  10  13       18.67       -4.35     30.54 o 
  10  10  13      108.76      119.24     37.99 o 
 -13  11  13      124.86       95.34     51.10 o 
 -11  11  13      111.25       81.96     35.27 o 
  -9  11  13      172.68      148.81     36.23 o 
  -7  11  13       40.06       20.61     32.40 o 
  -5  11  13       38.99       19.36     24.42 o 
  -3  11  13      383.46      239.41     37.22 o 
  -1  11  13      395.68      296.53     39.07 o 
   1  11  13      345.03      472.45     48.53 o 
   3  11  13       54.39       54.15     27.76 o 
   5  11  13      615.86      740.32     57.93 o 
   7  11  13       33.16       19.91     31.41 o 
   9  11  13        6.37       54.85     98.27 o 
 -10  12  13       92.04       43.32     31.94 o 
  -8  12  13        0.71        4.91     33.65 o 
  -6  12  13       14.63       30.79     27.31 o 
  -4  12  13        0.63       -5.33     27.06 o 
  -2  12  13        4.07       31.20     31.22 o 
   0  12  13      185.83      158.48     36.06 o 
   2  12  13      208.82      170.30     43.04 o 
   4  12  13      353.16      284.88     50.33 o 
 -24   0  14      126.98      203.43     61.29 o 
 -22   0  14       14.80       32.21     50.40 o 
 -20   0  14      119.29      -42.16     42.16 o 
 -18   0  14      319.18      297.01     47.43 o 
 -16   0  14        5.51       -8.89     25.09 o 
 -14   0  14       77.23       49.14     26.56 o 
 -12   0  14      876.25      787.07     59.95 o 
 -10   0  14        0.25       19.49     24.64 o 
  -8   0  14     2102.07     2122.33     74.16 o 
  -6   0  14        7.45       11.24     15.86 o 
  -4   0  14      456.73      332.75     24.85 o 
  -2   0  14      870.41      719.93     32.70 o 
   0   0  14    22692.97    22796.17    255.69 o 
   2   0  14      863.25      986.32     39.23 o 
   4   0  14      926.24      827.13     42.70 o 
   6   0  14      998.94      948.78     46.51 o 
   8   0  14       31.06       35.20     19.76 o 
  10   0  14      445.03      440.35     44.36 o 
  12   0  14      448.61      497.32     57.22 o 
  14   0  14      495.69      465.01     51.93 o 
  16   0  14        2.12      -19.90     31.33 o 
  18   0  14      160.17       93.15     48.61 o 
 -23   1  14        1.94      -12.86     36.21 o 
 -21   1  14      293.61      294.79     41.04 o 
 -19   1  14        4.35        0.12     20.86 o 
 -17   1  14        0.07       -9.37     18.97 o 
 -15   1  14      558.87      532.55     35.87 o 
 -13   1  14      431.23      330.31     28.07 o 
 -11   1  14     1760.50     1769.84     54.79 o 
  -9   1  14      281.64      245.27     21.81 o 
  -7   1  14     3412.19     3559.72     49.88 o 
  -5   1  14     2192.70     1966.12     30.18 o 
  -3   1  14     2417.65     2071.07     52.44 o 
  -1   1  14      737.50      751.38     24.16 o 
   1   1  14     3625.53     3304.53     47.80 o 
   3   1  14      656.37      773.30     23.71 o 
   5   1  14     1227.64     1290.82     35.67 o 
   7   1  14        8.44       14.16     11.99 o 
   9   1  14       30.09       49.13     17.03 o 
  11   1  14      213.30      198.34     29.87 o 
  13   1  14      132.33       84.70     24.39 o 
  15   1  14      262.45      282.82     37.18 o 
  17   1  14      242.11      210.18     36.40 o 
 -24   2  14        4.43       30.10     34.63 o 
 -22   2  14      833.36      771.94     66.53 o 
 -20   2  14      329.06      286.97     39.93 o 
 -18   2  14      377.10      409.94     35.58 o 
 -16   2  14     1346.98     1361.49     57.13 o 
 -14   2  14     4355.98     4660.70     83.15 o 
 -12   2  14      605.84      529.88     31.97 o 
 -10   2  14      587.18      553.91     27.33 o 
  -8   2  14      431.68      458.91     19.65 o 
  -6   2  14      196.48      148.30     10.52 o 
  -4   2  14      492.72      502.66     19.85 o 
  -2   2  14      779.78      954.89     32.17 o 
   0   2  14     1274.34     1603.40     40.85 o 
   2   2  14     1108.74     1099.70     24.78 o 
   4   2  14     1326.11     1322.41     35.10 o 
   6   2  14       17.13       43.16     12.89 o 
   8   2  14       31.39       23.17     12.80 o 
  10   2  14       93.24       93.26     23.17 o 
  12   2  14      371.62      388.83     38.39 o 
  14   2  14        4.34       12.25     24.72 o 
  16   2  14        0.53      -14.88     25.27 o 
  18   2  14       27.36       13.60     28.53 o 
 -23   3  14       33.55       10.24     41.26 o 
 -21   3  14      141.03      100.18     34.01 o 
 -19   3  14        4.53      -11.82     26.08 o 
 -17   3  14     1333.83     1452.41     60.72 o 
 -15   3  14      331.68      427.05     34.35 o 
 -13   3  14      196.27      197.15     25.36 o 
 -11   3  14      208.62      178.24     22.26 o 
  -9   3  14     1058.96     1036.70     34.37 o 
  -7   3  14      164.60      100.93     12.01 o 
  -5   3  14     4858.55     4912.34     56.30 o 
  -3   3  14     3472.35     3575.60     57.42 o 
  -1   3  14     4056.44     3939.32     67.50 o 
   1   3  14     3202.51     3128.02     48.43 o 
   3   3  14     4228.52     3864.70     68.89 o 
   5   3  14      595.94      641.29     35.56 o 
   7   3  14        1.29        6.93     13.10 o 
   9   3  14       80.65       73.48     18.70 o 
  11   3  14      239.72      214.97     30.30 o 
  13   3  14      117.28       86.64     27.11 o 
  15   3  14        2.60      -23.62     23.62 o 
  17   3  14      103.85       87.68     33.35 o 
 -22   4  14        1.34        0.20     29.91 o 
 -20   4  14      540.87      494.16     46.44 o 
 -18   4  14     1457.16     1421.45     69.93 o 
 -16   4  14       63.17       65.68     25.69 o 
 -14   4  14     1660.69     1771.11     64.21 o 
 -12   4  14       16.83       51.84     17.63 o 
 -10   4  14    10094.62    10443.94    124.29 o 
  -8   4  14     4458.88     4810.70     76.30 o 
  -6   4  14     1434.15     1306.76     34.39 o 
  -4   4  14     2983.50     2968.49     53.07 o 
  -2   4  14      185.75      224.90     19.32 o 
   0   4  14     4403.27     4726.53     64.53 o 
   2   4  14       77.96       74.08     12.53 o 
   4   4  14       11.49       -3.51     11.06 o 
   6   4  14      842.93      815.34     31.91 o 
   8   4  14       37.15       26.26     16.38 o 
  10   4  14     1945.74     2114.71     81.64 o 
  12   4  14      406.89      337.18     40.32 o 
  14   4  14      793.27      849.97     61.14 o 
  16   4  14      704.80      803.83     66.21 o 
 -23   5  14       74.32      151.64     45.44 o 
 -21   5  14      105.84      122.66     52.91 o 
 -19   5  14      804.43      933.91     59.77 o 
 -17   5  14      807.69      872.58     52.22 o 
 -15   5  14       12.43       25.78     20.33 o 
 -13   5  14     3268.89     3608.94     75.74 o 
 -11   5  14        0.96       25.29     15.76 o 
  -9   5  14       56.18       41.92     15.72 o 
  -7   5  14     2422.23     2298.24     52.86 o 
  -5   5  14      191.36      231.86     19.74 o 
  -3   5  14     6290.59     6235.99     79.98 o 
  -1   5  14     1045.39      941.91     35.23 o 
   1   5  14      454.98      444.32     22.85 o 
   3   5  14      613.25      639.93     29.86 o 
   5   5  14       53.30       44.57     13.33 o 
   7   5  14        6.02       19.38     14.47 o 
   9   5  14      545.10      520.15     34.03 o 
  11   5  14      307.47      245.77     30.69 o 
  13   5  14       34.55       11.62     28.75 o 
  15   5  14       78.76       58.40     30.42 o 
  17   5  14       14.00       75.03     65.08 o 
 -22   6  14        9.75       17.88     42.70 o 
 -20   6  14      274.00      304.74     44.66 o 
 -18   6  14      925.33      849.19     57.01 o 
 -16   6  14      136.87      170.92     30.09 o 
 -14   6  14        0.10        5.84     19.23 o 
 -12   6  14      654.60      577.91     35.91 o 
 -10   6  14     5533.85     5986.51     98.04 o 
  -8   6  14      170.99      162.75     23.82 o 
  -6   6  14     2376.34     2600.18     64.25 o 
  -4   6  14     1817.23     1866.35     57.09 o 
  -2   6  14      520.98      504.51     33.44 o 
   0   6  14      521.35      458.25     30.39 o 
   2   6  14        7.09       16.23     11.95 o 
   4   6  14     1283.60     1311.86     40.38 o 
   6   6  14       54.64       64.10     15.57 o 
   8   6  14     2039.93     2040.15     59.03 o 
  10   6  14       97.79       41.17     23.89 o 
  12   6  14       26.35       23.56     23.75 o 
  14   6  14       23.45      -22.33     29.05 o 
  16   6  14        4.59       24.00     39.09 o 
 -21   7  14       19.14       14.52     45.23 o 
 -19   7  14       51.02       21.39     31.50 o 
 -17   7  14      696.85      606.70     49.18 o 
 -15   7  14        0.06      -11.47     29.72 o 
 -13   7  14      516.56      532.52     46.16 o 
 -11   7  14      278.45      249.31     32.56 o 
  -9   7  14       72.85       95.74     21.42 o 
  -7   7  14     1086.81      959.13     44.09 o 
  -5   7  14      606.94      515.26     33.49 o 
  -3   7  14      755.41      686.39     37.63 o 
  -1   7  14      202.70      184.56     20.84 o 
   1   7  14        3.97       -3.68     13.39 o 
   3   7  14       77.68       37.48     16.68 o 
   5   7  14      253.57      168.69     20.03 o 
   7   7  14      141.20      201.07     23.50 o 
   9   7  14      170.80      109.85     25.52 o 
  11   7  14       29.52       30.01     26.35 o 
  13   7  14        0.21      -20.86     29.37 o 
  15   7  14      234.12      271.79     58.12 o 
 -20   8  14        0.39      -32.50     65.25 o 
 -18   8  14      301.42      225.07     48.43 o 
 -16   8  14      314.81      314.93     46.37 o 
 -14   8  14        0.62      -28.16     28.16 o 
 -12   8  14       84.33       68.59     29.42 o 
 -10   8  14       57.13       44.08     22.71 o 
  -8   8  14      253.26      267.96     29.74 o 
  -6   8  14      474.15      454.12     36.65 o 
  -4   8  14      155.51      114.70     22.99 o 
  -2   8  14      588.52      565.03     38.13 o 
   0   8  14        4.35        0.24     16.51 o 
   2   8  14      549.11      679.44     38.25 o 
   4   8  14     1069.52     1093.43     49.05 o 
   6   8  14      387.50      487.00     38.04 o 
   8   8  14       59.54       64.99     25.33 o 
  10   8  14      355.87      320.26     38.19 o 
  12   8  14       74.63       45.28     30.53 o 
 -17   9  14       86.43       43.63     43.81 o 
 -15   9  14        3.24       59.88     36.47 o 
 -13   9  14      298.43      288.82     48.14 o 
 -11   9  14      196.51      194.03     34.48 o 
  -9   9  14      763.50      769.11     54.69 o 
  -7   9  14      343.23      264.57     34.84 o 
  -5   9  14      116.84       97.02     22.40 o 
  -3   9  14      234.86      232.26     32.84 o 
  -1   9  14        6.06       33.43     20.26 o 
   1   9  14      500.72      485.45     38.73 o 
   3   9  14      990.50     1186.59     57.07 o 
   5   9  14      241.00      169.91     27.66 o 
   7   9  14      630.31      644.28     50.54 o 
   9   9  14       46.77       16.09     26.27 o 
  11   9  14       13.35      -23.28     23.28 o 
 -16  10  14      161.52      301.55     75.65 o 
 -14  10  14      103.61       78.10     36.46 o 
 -12  10  14        6.83      -19.70     28.40 o 
 -10  10  14      148.91      130.13     35.46 o 
  -8  10  14       72.58       42.01     28.74 o 
  -6  10  14       59.68       80.52     29.22 o 
  -4  10  14        3.28        8.45     21.40 o 
  -2  10  14      426.61      528.94     41.82 o 
   0  10  14        2.60       40.54     25.89 o 
   2  10  14      326.21      178.98     33.14 o 
   4  10  14      205.14      172.42     32.21 o 
   6  10  14      176.71      142.53     48.55 o 
   8  10  14      327.76      389.89     46.22 o 
  10  10  14      285.64      341.23     55.25 o 
 -13  11  14      229.69      170.17     43.61 o 
 -11  11  14       22.45       68.18     34.11 o 
  -9  11  14      224.94      259.54     50.32 o 
  -7  11  14       55.83       73.56     32.21 o 
  -5  11  14      185.46      111.45     31.94 o 
  -3  11  14        0.04       -3.05     23.95 o 
  -1  11  14       61.50       54.96     30.19 o 
   1  11  14       98.10      102.81     34.27 o 
   3  11  14      291.56      349.19     45.89 o 
   5  11  14        0.84       10.84     25.36 o 
   7  11  14       94.60       23.46     40.43 o 
 -10  12  14      625.53      729.07     85.90 o 
  -8  12  14       39.94       34.10     32.34 o 
  -6  12  14       47.10       36.83     29.48 o 
  -4  12  14       84.78       64.78     30.65 o 
  -2  12  14        0.02      -31.14     31.14 o 
   0  12  14       25.34       56.47     33.52 o 
   2  12  14       14.93       25.64     34.73 o 
   4  12  14        1.75       94.21    105.55 o 
 -23   1  15      125.59      111.78     42.41 o 
 -21   1  15       76.12       -6.34     30.52 o 
 -19   1  15       17.84       40.56     22.29 o 
 -17   1  15      413.56      402.63     37.00 o 
 -15   1  15      494.45      546.44     37.11 o 
 -13   1  15      168.58       98.43     20.71 o 
 -11   1  15      948.12      926.48     42.29 o 
  -9   1  15     1043.63     1024.55     42.49 o 
  -7   1  15       91.35       81.88      8.17 o 
  -5   1  15     2210.74     2378.21     31.86 o 
  -3   1  15      225.47      204.06     13.52 o 
  -1   1  15       96.24      115.02     11.48 o 
   1   1  15       70.06       65.08     11.27 o 
   3   1  15     2596.81     2731.69     43.39 o 
   5   1  15     4995.86     5055.31     69.52 o 
   7   1  15     1118.89     1054.90     40.05 o 
   9   1  15      165.09       74.19     20.04 o 
  11   1  15      386.74      373.49     37.96 o 
  13   1  15       32.11        0.93     19.84 o 
  15   1  15      281.96      202.76     36.90 o 
  17   1  15       60.72       52.51     35.68 o 
 -24   2  15        2.07       -8.40     37.85 o 
 -22   2  15        0.01      -23.34     31.00 o 
 -20   2  15       52.09       12.98     26.04 o 
 -18   2  15       61.48       49.79     24.32 o 
 -16   2  15      983.19      920.86     48.65 o 
 -14   2  15      243.10      179.32     24.82 o 
 -12   2  15      917.70      859.27     40.32 o 
 -10   2  15     1117.50     1072.89     43.13 o 
  -8   2  15        1.13       -9.63      9.63 o 
  -6   2  15      529.60      648.96     21.39 o 
  -4   2  15      489.20      409.53     14.46 o 
  -2   2  15      651.21      645.76     26.79 o 
   0   2  15      651.06      641.74     30.93 o 
   2   2  15       58.24       20.82     11.42 o 
   4   2  15        3.68       -5.67     10.53 o 
   6   2  15      679.37      656.38     41.21 o 
   8   2  15      187.52      134.80     21.40 o 
  10   2  15     1144.45     1053.56     53.20 o 
  12   2  15       82.17       28.19     23.36 o 
  14   2  15      222.39      178.61     35.00 o 
  16   2  15       25.30       23.29     27.79 o 
 -23   3  15       73.23       88.23     41.28 o 
 -21   3  15       93.78       24.68     31.41 o 
 -19   3  15       22.29       -1.99     23.40 o 
 -17   3  15       24.65       17.16     21.23 o 
 -15   3  15      111.68      144.16     25.07 o 
 -13   3  15     3391.90     3273.86     76.04 o 
 -11   3  15     3127.42     3045.53     89.63 o 
  -9   3  15        0.95        0.97     11.99 o 
  -7   3  15      503.63      513.04     23.01 o 
  -5   3  15       82.68       67.09     10.52 o 
  -3   3  15       71.80       74.18     13.63 o 
  -1   3  15     5238.97     5348.08     73.74 o 
   1   3  15       23.54       35.32     12.22 o 
   3   3  15      102.85       88.68     14.55 o 
   5   3  15     2676.49     2650.50     54.33 o 
   7   3  15     4238.27     4183.72     69.80 o 
   9   3  15      384.74      435.16     33.11 o 
  11   3  15        3.14      -17.03     17.03 o 
  13   3  15       10.41       21.09     21.79 o 
  15   3  15       77.93       35.51     30.13 o 
  17   3  15        0.00       -5.94     32.71 o 
 -22   4  15        8.84      -18.17     30.79 o 
 -20   4  15        0.22       34.91     27.52 o 
 -18   4  15       39.19       28.53     23.95 o 
 -16   4  15     2201.65     2130.26     73.93 o 
 -14   4  15      393.21      434.37     37.51 o 
 -12   4  15     1124.32     1164.71     48.98 o 
 -10   4  15       19.50       55.23     17.25 o 
  -8   4  15      513.75      494.49     28.39 o 
  -6   4  15      129.49      104.73     16.31 o 
  -4   4  15      161.20      187.72     19.24 o 
  -2   4  15      410.98      295.51     22.63 o 
   0   4  15     1223.41     1152.50     37.48 o 
   2   4  15     2459.65     2322.80     49.25 o 
   4   4  15      763.44      703.27     29.41 o 
   6   4  15      384.55      378.98     24.24 o 
   8   4  15      472.57      534.41     31.10 o 
  10   4  15        1.08        8.59     20.34 o 
  12   4  15       30.86       34.90     25.23 o 
  14   4  15       59.64       94.97     32.46 o 
  16   4  15        1.81       16.94     34.67 o 
 -21   5  15       82.91       85.47     33.79 o 
 -19   5  15        2.03       13.06     27.63 o 
 -17   5  15        6.99        9.78     22.56 o 
 -15   5  15      455.81      387.00     36.53 o 
 -13   5  15    16920.52    18629.44    208.13 o 
 -11   5  15     2563.44     2688.18     70.89 o 
  -9   5  15      107.43      112.16     20.41 o 
  -7   5  15       78.65       90.84     17.95 o 
  -5   5  15     1104.19     1204.34     48.74 o 
  -3   5  15     4910.26     4813.02     81.58 o 
  -1   5  15     1600.01     1680.91     48.00 o 
   1   5  15      111.03      118.12     15.42 o 
   3   5  15       10.99        5.78     12.07 o 
   5   5  15       15.78       19.58     13.56 o 
   7   5  15      831.51      863.05     35.94 o 
   9   5  15       73.62       53.32     19.64 o 
  11   5  15      105.30       79.36     26.20 o 
  13   5  15        7.27       -1.75     25.45 o 
  15   5  15       26.63       -4.80     30.48 o 
 -22   6  15        8.59      -77.15     77.15 o 
 -20   6  15      447.97      532.32     52.18 o 
 -18   6  15        2.52        9.96     25.92 o 
 -16   6  15       86.05       75.88     28.09 o 
 -14   6  15        2.08      -19.88     19.88 o 
 -12   6  15      341.79      310.25     33.82 o 
 -10   6  15      304.39      233.94     29.54 o 
  -8   6  15      767.24      817.69     44.93 o 
  -6   6  15       85.56       81.93     20.54 o 
  -4   6  15      283.24      273.68     25.32 o 
  -2   6  15       50.85       53.31     16.33 o 
   0   6  15     1258.02     1243.21     45.51 o 
   2   6  15      130.48      144.60     18.12 o 
   4   6  15      153.60      102.00     16.58 o 
   6   6  15      737.94      732.03     39.48 o 
   8   6  15       70.03       45.01     17.27 o 
  10   6  15       39.99       15.75     21.75 o 
  12   6  15      187.37      175.91     34.73 o 
  14   6  15        9.73       28.45     32.61 o 
 -19   7  15        8.50       15.36     30.18 o 
 -17   7  15      368.59      394.62     43.06 o 
 -15   7  15       75.44       54.35     26.95 o 
 -13   7  15     3500.78     3734.50    107.74 o 
 -11   7  15        6.68      -14.42     24.04 o 
  -9   7  15        0.53      -15.69     18.09 o 
  -7   7  15     1095.76     1392.29     57.49 o 
  -5   7  15      913.03     1049.66     46.25 o 
  -3   7  15      323.31      327.11     28.70 o 
  -1   7  15      315.81      338.37     26.17 o 
   1   7  15      255.86      293.10     26.05 o 
   3   7  15       34.55       15.70     15.75 o 
   5   7  15        0.11       19.37     16.19 o 
   7   7  15     1903.28     2146.85     63.87 o 
   9   7  15      180.74      120.10     26.29 o 
  11   7  15       19.88       27.76     26.36 o 
  13   7  15        5.96       -9.80     29.06 o 
 -18   8  15       42.10       50.99     39.91 o 
 -16   8  15        0.36      -26.91     34.65 o 
 -14   8  15      148.59      104.80     32.50 o 
 -12   8  15      257.62      197.71     37.13 o 
 -10   8  15       46.89       22.46     24.79 o 
  -8   8  15       33.55      -18.77     20.28 o 
  -6   8  15      883.69      988.00     55.77 o 
  -4   8  15      612.82      548.51     37.78 o 
  -2   8  15      109.92      109.99     24.04 o 
   0   8  15        3.41        3.73     19.36 o 
   2   8  15       77.98       80.29     22.62 o 
   4   8  15        9.62       -2.73     17.95 o 
   6   8  15     1067.41     1242.32     53.07 o 
   8   8  15      552.07      674.72     46.04 o 
  10   8  15       30.62       12.98     23.53 o 
  12   8  15        0.00      -25.59     26.80 o 
 -17   9  15       71.73       58.94     41.65 o 
 -15   9  15      690.55      599.23     57.46 o 
 -13   9  15      432.31      411.82     49.55 o 
 -11   9  15       25.83        8.69     28.07 o 
  -9   9  15        1.31       -0.21     25.89 o 
  -7   9  15       76.55       27.41     26.32 o 
  -5   9  15        1.87      -18.57     18.57 o 
  -3   9  15      517.68      460.99     37.35 o 
  -1   9  15      106.27       73.52     23.97 o 
   1   9  15      118.91      131.64     25.61 o 
   3   9  15      196.84      177.78     35.22 o 
   5   9  15      108.20      109.64     28.28 o 
   7   9  15      131.13       67.97     27.82 o 
   9   9  15      150.32      182.98     36.54 o 
  11   9  15       43.79       74.99     34.56 o 
 -14  10  15      129.88      164.64     54.11 o 
 -12  10  15      807.45      968.42     79.25 o 
 -10  10  15       32.13       36.70     29.69 o 
  -8  10  15       13.76       -7.20     26.34 o 
  -6  10  15       79.48       77.44     29.81 o 
  -4  10  15      290.71      179.97     32.51 o 
  -2  10  15      396.20      334.49     41.55 o 
   0  10  15      167.78      159.48     34.87 o 
   2  10  15      357.97      332.82     42.67 o 
   4  10  15        0.49       -2.17     25.88 o 
   6  10  15      131.37      128.17     33.73 o 
   8  10  15       39.38       33.30     34.15 o 
 -13  11  15       82.63      130.54     71.54 o 
 -11  11  15       58.70       74.00     42.41 o 
  -9  11  15       23.71       60.14     31.82 o 
  -7  11  15        3.02       14.35     28.38 o 
  -5  11  15      445.62      425.50     45.59 o 
  -3  11  15      315.89      310.23     38.03 o 
  -1  11  15       16.58      -16.14     26.30 o 
   1  11  15      283.24      291.86     45.25 o 
   3  11  15      166.13      153.38     37.57 o 
   5  11  15      736.19      840.31     62.18 o 
  -8  12  15       31.71       38.07     55.40 o 
  -6  12  15       30.14       57.63     33.53 o 
  -4  12  15        4.85       -6.93     32.83 o 
  -2  12  15        3.54       15.00     34.01 o 
   0  12  15        0.01      -10.94     34.72 o 
 -24   0  16      373.53      377.78     83.97 o 
 -22   0  16      936.98      968.70    102.90 o 
 -20   0  16       31.26       12.76     36.53 o 
 -18   0  16      442.93      558.54     66.54 o 
 -16   0  16        4.60       -8.00     39.99 o 
 -14   0  16      572.72      553.74     53.36 o 
 -12   0  16     2908.29     3003.45     97.88 o 
 -10   0  16     1218.82     1349.13     71.74 o 
  -8   0  16      582.47      439.78     41.43 o 
  -6   0  16     1745.67     1712.17     49.10 o 
  -4   0  16     4533.20     5406.72    102.76 o 
  -2   0  16     1211.97     1206.31     46.36 o 
   0   0  16        0.35        1.02     13.99 o 
   2   0  16     1726.08     1723.66     62.03 o 
   4   0  16     1097.82      938.80     43.38 o 
   6   0  16     1983.15     2107.78     87.52 o 
   8   0  16      122.78       81.92     29.93 o 
  10   0  16     3049.06     2991.83    202.23 o 
  12   0  16      593.76      511.30     63.94 o 
  14   0  16      648.30      515.83     70.06 o 
  16   0  16       29.04       -6.20     33.79 o 
 -23   1  16      177.14      151.79     46.90 o 
 -21   1  16       29.16       41.48     34.32 o 
 -19   1  16       92.16       25.95     24.73 o 
 -17   1  16      177.95      134.50     28.56 o 
 -15   1  16       24.11       -4.08     18.07 o 
 -13   1  16      501.86      423.69     32.40 o 
 -11   1  16       82.76       35.88     16.95 o 
  -9   1  16       17.12        1.16     17.30 o 
  -7   1  16      459.71      295.02     26.28 o 
  -5   1  16     3450.43     3200.88     48.56 o 
  -3   1  16      206.86      189.13     14.80 o 
  -1   1  16     1534.97     1475.76     35.57 o 
   1   1  16       48.86       22.01     11.29 o 
   3   1  16      258.25      162.26     17.02 o 
   5   1  16     1500.69     1611.91     55.15 o 
   7   1  16      347.22      497.06     33.79 o 
   9   1  16       54.60       97.68     22.44 o 
  11   1  16      167.35      156.62     32.84 o 
  13   1  16      270.80      381.09     41.81 o 
  15   1  16       74.46       93.28     32.78 o 
  17   1  16       38.10       94.92     79.00 o 
 -24   2  16       24.87      -49.85     67.73 o 
 -22   2  16       53.18       41.65     35.65 o 
 -20   2  16      349.11      394.51     43.44 o 
 -18   2  16      725.32      664.54     47.22 o 
 -16   2  16      607.52      657.45     42.90 o 
 -14   2  16     4089.99     4293.61     91.62 o 
 -12   2  16     1042.76     1186.16     47.80 o 
 -10   2  16      796.32      777.97     37.62 o 
  -8   2  16        0.59      -11.61     11.61 o 
  -6   2  16      580.15      591.87     24.70 o 
  -4   2  16      183.87      231.11     17.25 o 
  -2   2  16     2995.46     3147.99     51.91 o 
   0   2  16     2179.70     2137.23     50.99 o 
   2   2  16       82.87       85.23     15.01 o 
   4   2  16      300.99      413.94     26.33 o 
   6   2  16      474.88      485.41     30.79 o 
   8   2  16       33.61      -16.54     16.54 o 
  10   2  16      581.17      530.80     41.67 o 
  12   2  16      704.29      592.26     48.01 o 
  14   2  16        2.70        3.45     29.41 o 
  16   2  16       30.52       78.88     35.73 o 
 -23   3  16       20.40       16.77     45.99 o 
 -21   3  16        0.48       -7.16     28.00 o 
 -19   3  16      817.08      841.75     52.20 o 
 -17   3  16       36.58       54.68     21.35 o 
 -15   3  16      789.13      838.41     57.38 o 
 -13   3  16     3315.52     3515.41     87.23 o 
 -11   3  16      722.54      700.51     37.47 o 
  -9   3  16     1366.35     1393.03     46.22 o 
  -7   3  16      269.57      233.48     23.73 o 
  -5   3  16      161.85      146.53     17.01 o 
  -3   3  16      679.70      655.65     30.43 o 
  -1   3  16        0.87        3.05     11.67 o 
   1   3  16      421.39      354.77     22.04 o 
   3   3  16     5025.09     5973.03     89.00 o 
   5   3  16      353.05      343.37     23.50 o 
   7   3  16      558.38      579.97     36.53 o 
   9   3  16       10.81        6.22     19.59 o 
  11   3  16      110.48      100.15     29.01 o 
  13   3  16        1.73        7.15     26.05 o 
  15   3  16      157.56      128.86     39.32 o 
 -22   4  16      115.34       91.00     39.26 o 
 -20   4  16        1.15      -14.22     27.33 o 
 -18   4  16      253.43      267.08     35.55 o 
 -16   4  16        0.12       12.03     18.45 o 
 -14   4  16      284.49      202.30     25.83 o 
 -12   4  16     1369.40     1499.01     56.59 o 
 -10   4  16       30.48       42.64     18.67 o 
  -8   4  16     1994.39     2169.93     63.30 o 
  -6   4  16     4560.20     4352.96     68.41 o 
  -4   4  16       30.22      -11.48     11.73 o 
  -2   4  16       18.41       29.18     13.65 o 
   0   4  16      538.70      645.03     28.45 o 
   2   4  16     1670.91     1798.47     44.23 o 
   4   4  16     2446.51     2639.06     54.58 o 
   6   4  16     2889.21     2854.15     58.86 o 
   8   4  16      958.37     1013.49     42.60 o 
  10   4  16      271.30      258.28     31.11 o 
  12   4  16       14.11      -22.59     24.43 o 
  14   4  16      122.55      188.35     37.13 o 
  16   4  16       59.59       85.26     64.70 o 
 -21   5  16        2.29      -20.74     31.48 o 
 -19   5  16       28.12       39.92     30.72 o 
 -17   5  16      702.24      761.43     49.54 o 
 -15   5  16       21.07       36.70     21.03 o 
 -13   5  16     1781.75     1817.13     68.69 o 
 -11   5  16      276.76      260.00     29.71 o 
  -9   5  16      986.13      944.25     48.40 o 
  -7   5  16        0.10       -8.30     18.58 o 
  -5   5  16       64.75       41.72     14.73 o 
  -3   5  16       68.70      100.29     17.83 o 
  -1   5  16      930.49     1020.58     39.71 o 
   1   5  16      790.89      853.59     32.05 o 
   3   5  16      555.57      534.06     27.45 o 
   5   5  16      181.27      117.21     17.42 o 
   7   5  16       10.50        0.01     14.59 o 
   9   5  16      114.37      134.84     23.20 o 
  11   5  16       88.67       36.76     26.02 o 
  13   5  16       19.71        3.40     25.80 o 
  15   5  16       49.59       80.07     37.31 o 
 -20   6  16       17.27       11.72     32.50 o 
 -18   6  16      119.88       86.81     32.23 o 
 -16   6  16       75.11       92.47     36.86 o 
 -14   6  16      788.72      887.20     58.40 o 
 -12   6  16      319.97      321.79     32.97 o 
 -10   6  16     2708.07     2850.58     88.11 o 
  -8   6  16      436.13      402.14     32.60 o 
  -6   6  16     2270.36     2107.84     64.34 o 
  -4   6  16     1447.87     1501.95     52.00 o 
  -2   6  16     4079.59     4364.00     69.97 o 
   0   6  16      214.44      144.04     19.64 o 
   2   6  16     1008.97     1037.52     36.99 o 
   4   6  16      444.91      504.70     27.55 o 
   6   6  16      352.42      298.65     24.45 o 
   8   6  16       31.58        5.09     17.34 o 
  10   6  16       42.48       55.81     24.02 o 
  12   6  16       84.65       59.17     31.71 o 
  14   6  16       14.98       47.05     33.14 o 
 -19   7  16       43.87       68.25     32.87 o 
 -17   7  16       40.97       30.71     28.93 o 
 -15   7  16       14.35       22.51     23.62 o 
 -13   7  16      793.40      670.17     53.32 o 
 -11   7  16      100.75       89.83     28.55 o 
  -9   7  16      378.27      341.22     33.68 o 
  -7   7  16       62.39       64.20     22.15 o 
  -5   7  16       96.32       77.69     20.31 o 
  -3   7  16      125.54       68.63     19.00 o 
  -1   7  16     1841.22     1637.20     55.89 o 
   1   7  16       28.00       38.63     15.82 o 
   3   7  16      392.35      380.10     26.95 o 
   5   7  16      505.71      644.70     35.11 o 
   7   7  16        5.57       24.77     18.37 o 
   9   7  16        6.30       39.83     23.93 o 
  11   7  16        5.83        8.44     29.02 o 
  13   7  16       81.82       51.40     35.24 o 
 -18   8  16        2.35       59.20     35.22 o 
 -16   8  16        1.20       -0.13     30.16 o 
 -14   8  16      360.18      403.92     59.75 o 
 -12   8  16       38.28       26.35     33.34 o 
 -10   8  16       35.16       32.11     26.80 o 
  -8   8  16      110.02       92.67     26.08 o 
  -6   8  16      204.30      215.92     30.66 o 
  -4   8  16      548.61      418.72     35.67 o 
  -2   8  16      773.73      818.96     46.12 o 
   0   8  16      896.50      745.53     47.12 o 
   2   8  16        6.41       -1.96     16.92 o 
   4   8  16      895.98      861.09     44.58 o 
   6   8  16       86.59       38.02     21.60 o 
   8   8  16      162.24      158.04     30.41 o 
  10   8  16      294.79      264.44     35.34 o 
 -17   9  16      139.21      181.26     71.35 o 
 -15   9  16      102.60       92.43     40.12 o 
 -13   9  16       53.18      136.42     37.84 o 
 -11   9  16        0.68       22.56     27.75 o 
  -9   9  16      258.54      310.18     44.48 o 
  -7   9  16       13.68        0.08     23.63 o 
  -5   9  16      266.50      243.69     33.11 o 
  -3   9  16     1670.55     1950.17     73.60 o 
  -1   9  16      128.73      155.02     28.94 o 
   1   9  16     1635.34     1771.08     70.09 o 
   3   9  16      123.32      156.39     31.22 o 
   5   9  16       42.95       48.31     23.35 o 
   7   9  16      363.81      334.83     38.84 o 
   9   9  16        1.10        3.44     26.83 o 
 -14  10  16       21.94       22.54     35.95 o 
 -12  10  16      728.40      717.94     66.17 o 
 -10  10  16       57.10       30.79     35.44 o 
  -8  10  16       47.56       -6.37     27.41 o 
  -6  10  16      162.28      121.05     32.56 o 
  -4  10  16       39.63       23.62     29.17 o 
  -2  10  16       41.13       29.56     27.49 o 
   0  10  16      495.30      595.68     52.48 o 
   2  10  16      310.63      441.98     47.49 o 
   4  10  16      539.74      552.03     48.85 o 
   6  10  16      161.05      158.19     41.91 o 
 -11  11  16       52.28       38.11     42.57 o 
  -9  11  16       73.53       -5.78     41.34 o 
  -7  11  16       50.36       86.82     34.54 o 
  -5  11  16       81.98      103.86     32.03 o 
  -3  11  16        0.40       16.16     32.87 o 
  -1  11  16        8.18      -17.09     28.16 o 
   1  11  16      195.65      224.74     44.43 o 
   3  11  16      137.53      160.16     38.53 o 
  -4  12  16        0.58      102.29    121.59 o 
 -23   1  17      375.18      371.90     78.19 o 
 -21   1  17      257.10      218.13     40.23 o 
 -19   1  17       45.81       25.14     25.62 o 
 -17   1  17      149.30       94.91     27.95 o 
 -15   1  17      753.28      842.91     50.47 o 
 -13   1  17      321.26      241.86     26.93 o 
 -11   1  17        5.76      -14.14     14.14 o 
  -9   1  17        0.04        1.21     14.23 o 
  -7   1  17       48.71       54.75     15.76 o 
  -5   1  17     3141.36     3288.67     57.44 o 
  -3   1  17     1138.50     1158.38     41.19 o 
  -1   1  17      280.40      337.51     22.57 o 
   1   1  17      411.22      407.24     26.14 o 
   3   1  17     5711.45     5934.12     86.46 o 
   5   1  17     1413.04     1358.40     46.08 o 
   7   1  17       89.02       39.05     20.10 o 
   9   1  17     1057.18      971.63     53.57 o 
  11   1  17       18.58       -7.27     22.74 o 
  13   1  17      192.44      158.27     35.40 o 
  15   1  17       73.66       56.44     30.60 o 
 -22   2  17        1.38       30.81     41.23 o 
 -20   2  17        5.99        9.00     25.31 o 
 -18   2  17       26.46       15.29     23.98 o 
 -16   2  17     1184.05     1360.36     62.87 o 
 -14   2  17      126.79      103.35     24.85 o 
 -12   2  17      144.99      110.80     22.49 o 
 -10   2  17       22.09       35.24     17.00 o 
  -8   2  17     1707.98     1767.22     50.67 o 
  -6   2  17      771.51      632.83     35.64 o 
  -4   2  17      270.34      277.79     19.40 o 
  -2   2  17      290.14      264.01     20.03 o 
   0   2  17      414.42      377.94     25.18 o 
   2   2  17     1426.23     1382.68     56.25 o 
   4   2  17      460.97      446.84     27.75 o 
   6   2  17       35.00       27.31     16.22 o 
   8   2  17       83.54       66.75     20.31 o 
  10   2  17      210.05      257.18     38.35 o 
  12   2  17      295.55      317.07     42.05 o 
  14   2  17       38.51       25.75     27.84 o 
  16   2  17       20.03       62.61     80.48 o 
 -23   3  17      172.88       79.24     53.85 o 
 -21   3  17      273.06      209.75     41.19 o 
 -19   3  17      132.53      132.91     28.97 o 
 -17   3  17      172.11      181.59     29.93 o 
 -15   3  17      451.44      410.49     43.00 o 
 -13   3  17      330.85      317.14     31.79 o 
 -11   3  17      414.29      328.32     32.02 o 
  -9   3  17      491.02      407.34     32.38 o 
  -7   3  17      271.05      271.98     26.53 o 
  -5   3  17     4430.43     4527.73     75.29 o 
  -3   3  17      694.60      601.73     28.58 o 
  -1   3  17       16.74       81.53     15.00 o 
   1   3  17      117.32      144.77     18.61 o 
   3   3  17      173.68      140.33     19.09 o 
   5   3  17     1730.52     1576.39     50.99 o 
   7   3  17      297.06      292.28     26.76 o 
   9   3  17      200.93      192.36     28.60 o 
  11   3  17        7.72       -1.63     23.95 o 
  13   3  17        9.88      -11.79     29.57 o 
  15   3  17        0.05       -0.56     32.66 o 
 -22   4  17       81.18      100.51     41.43 o 
 -20   4  17      137.92       89.63     34.21 o 
 -18   4  17      167.29      157.75     32.41 o 
 -16   4  17      129.15      103.93     27.24 o 
 -14   4  17       36.31       47.77     22.37 o 
 -12   4  17        1.26       19.24     19.95 o 
 -10   4  17     1081.17     1104.65     52.22 o 
  -8   4  17      307.66      288.97     31.88 o 
  -6   4  17      183.91      189.56     22.35 o 
  -4   4  17      587.38      479.57     28.99 o 
  -2   4  17      352.85      285.81     25.36 o 
   0   4  17      874.62      915.26     36.69 o 
   2   4  17      128.03      112.07     19.62 o 
   4   4  17     1887.23     1851.65     58.81 o 
   6   4  17      208.82      235.88     22.43 o 
   8   4  17       88.36       74.51     20.34 o 
  10   4  17       25.28       -1.14     21.68 o 
  12   4  17        2.56       10.78     24.18 o 
  14   4  17        1.78       -3.54     27.99 o 
 -21   5  17        2.63      -12.26     31.90 o 
 -19   5  17      109.56      132.07     35.85 o 
 -17   5  17        9.86        8.76     24.24 o 
 -15   5  17     2355.78     2452.29     87.16 o 
 -13   5  17        2.73       -7.87     18.51 o 
 -11   5  17      599.78      618.39     42.25 o 
  -9   5  17     2339.42     2290.30     75.37 o 
  -7   5  17     1792.37     1619.33     62.29 o 
  -5   5  17     3772.80     3857.70    103.56 o 
  -3   5  17      319.58      258.09     23.62 o 
  -1   5  17       61.17       40.94     16.97 o 
   1   5  17      124.42       62.81     16.18 o 
   3   5  17       78.73       90.01     17.01 o 
   5   5  17      112.39      114.30     18.32 o 
   7   5  17      593.84      580.14     31.92 o 
   9   5  17       37.19       26.51     21.89 o 
  11   5  17       37.90       62.87     26.22 o 
  13   5  17       47.16       53.70     30.88 o 
 -20   6  17        3.95       -8.78     31.16 o 
 -18   6  17       10.71      -12.89     30.46 o 
 -16   6  17       46.04       20.59     25.16 o 
 -14   6  17      298.80      433.07     42.56 o 
 -12   6  17       72.57       68.73     23.74 o 
 -10   6  17     2502.22     2816.56     90.13 o 
  -8   6  17       49.84       40.11     21.39 o 
  -6   6  17      103.85       63.34     22.46 o 
  -4   6  17      716.45      659.71     45.33 o 
  -2   6  17     2089.97     2120.43     63.56 o 
   0   6  17       13.75       14.36     15.38 o 
   2   6  17     4177.17     4321.36     65.81 o 
   4   6  17     1717.53     1658.95     48.46 o 
   6   6  17       53.16       60.79     17.32 o 
   8   6  17      151.68      146.39     24.47 o 
  10   6  17      536.59      539.78     45.04 o 
  12   6  17      151.76      202.34     42.12 o 
 -19   7  17       20.35       29.97     38.00 o 
 -17   7  17        4.81      -22.28     29.62 o 
 -15   7  17        0.89      -28.24     28.24 o 
 -13   7  17       17.68       31.25     25.12 o 
 -11   7  17       95.25       82.34     29.78 o 
  -9   7  17      355.43      336.97     34.60 o 
  -7   7  17      808.31      961.03     48.66 o 
  -5   7  17     1987.73     2122.25     71.82 o 
  -3   7  17     1619.89     1615.51     57.43 o 
  -1   7  17       23.63       35.67     18.58 o 
   1   7  17      127.55      119.28     21.46 o 
   3   7  17      774.51      799.66     37.94 o 
   5   7  17      396.65      456.76     30.72 o 
   7   7  17       67.67       32.60     20.27 o 
   9   7  17       13.34       10.08     24.71 o 
  11   7  17       29.29       40.10     31.24 o 
 -18   8  17      287.19      319.64     59.07 o 
 -16   8  17       43.03      107.62     35.64 o 
 -14   8  17      352.69      397.80     52.21 o 
 -12   8  17      715.89      739.66     70.62 o 
 -10   8  17     1982.87     2286.57    127.24 o 
  -8   8  17      441.26      445.50     44.87 o 
  -6   8  17      587.49      598.17     47.60 o 
  -4   8  17      578.99      586.10     43.13 o 
  -2   8  17      167.35      151.53     26.14 o 
   0   8  17      869.85      972.25     63.02 o 
   2   8  17     1613.80     1716.98     63.17 o 
   4   8  17       84.98       89.18     23.21 o 
   6   8  17        0.12       -1.84     21.97 o 
   8   8  17       23.78       28.29     27.24 o 
  10   8  17      188.42      211.00     40.66 o 
 -15   9  17       87.60       85.14     35.98 o 
 -13   9  17       85.56       79.99     33.36 o 
 -11   9  17      142.88      151.06     39.39 o 
  -9   9  17      240.41      274.35     41.45 o 
  -7   9  17      651.75      612.19     52.73 o 
  -5   9  17       26.19      -11.14     22.42 o 
  -3   9  17      304.51      302.21     34.71 o 
  -1   9  17       78.35       63.93     27.55 o 
   1   9  17        3.45       44.62     25.38 o 
   3   9  17      773.95      650.52     43.99 o 
   5   9  17        0.01       24.17     24.51 o 
   7   9  17        6.07       45.93     30.53 o 
   9   9  17       91.07       92.62    107.98 o 
 -14  10  17        0.40       58.65     74.40 o 
 -12  10  17       23.82      -10.08     35.41 o 
 -10  10  17      282.02      232.99     46.00 o 
  -8  10  17        3.46       19.73     29.02 o 
  -6  10  17       72.43       67.09     33.72 o 
  -4  10  17      597.60      558.14     55.56 o 
  -2  10  17        1.57       24.23     30.18 o 
   0  10  17      152.13      166.42     36.61 o 
   2  10  17      509.46      368.65     47.07 o 
   4  10  17        1.67       14.63     24.73 o 
   6  10  17      264.35      242.91     48.60 o 
  -9  11  17       17.91       80.52     61.93 o 
  -7  11  17      134.59      171.04     41.13 o 
  -5  11  17       72.47       42.18     30.62 o 
  -3  11  17        1.84       11.10     35.16 o 
  -1  11  17       81.31      111.28     37.31 o 
   1  11  17       97.21       59.09     33.40 o 
 -22   0  18      188.36      232.96     85.78 o 
 -20   0  18      778.72      740.34     85.90 o 
 -18   0  18     3273.52     3612.15    145.65 o 
 -16   0  18      810.54      802.60     73.98 o 
 -14   0  18      789.94      875.17     66.11 o 
 -12   0  18     1241.86     1297.50    103.59 o 
 -10   0  18       49.16       51.73     25.37 o 
  -8   0  18     3035.77     2963.93     96.60 o 
  -6   0  18     1259.55     1188.31     66.66 o 
  -4   0  18      105.20       28.16     25.09 o 
  -2   0  18      424.00      578.14     45.03 o 
   0   0  18      494.15      446.63     42.06 o 
   2   0  18      799.96      826.88     55.61 o 
   4   0  18     2585.51     2354.39    101.45 o 
   6   0  18     1619.02     1319.55     81.40 o 
   8   0  18      123.75       68.78     32.13 o 
  10   0  18      224.00      189.65     55.54 o 
  12   0  18       19.25      -12.12     32.45 o 
  14   0  18        2.38      -45.29     45.29 o 
 -23   1  18       23.31      107.21     53.07 o 
 -21   1  18      215.70      183.24     40.75 o 
 -19   1  18       90.23       63.94     36.87 o 
 -17   1  18        9.80       22.05     23.32 o 
 -15   1  18        7.78       40.90     23.40 o 
 -13   1  18      333.77      354.43     31.25 o 
 -11   1  18        3.21       26.26     17.03 o 
  -9   1  18        4.69       14.13     16.08 o 
  -7   1  18      831.11      782.20     44.09 o 
  -5   1  18      259.87      302.06     26.57 o 
  -3   1  18      145.33      106.99     16.32 o 
  -1   1  18      167.33      147.66     18.49 o 
   1   1  18     2521.70     2960.66     64.41 o 
   3   1  18       67.00       99.95     19.39 o 
   5   1  18       28.75       32.38     19.39 o 
   7   1  18      105.42       94.99     25.14 o 
   9   1  18       73.96       35.71     25.68 o 
  11   1  18       17.01      -10.50     23.87 o 
  13   1  18       97.61      142.29     32.37 o 
  15   1  18       32.13       70.44     51.75 o 
 -22   2  18      163.88      188.97     48.77 o 
 -20   2  18        0.92       -7.78     26.91 o 
 -18   2  18      894.43      873.04     54.18 o 
 -16   2  18       88.97      125.16     28.06 o 
 -14   2  18     1243.23     1127.00     55.94 o 
 -12   2  18       24.39        3.23     16.53 o 
 -10   2  18      551.26      484.13     36.92 o 
  -8   2  18      861.76      928.19     44.34 o 
  -6   2  18       37.94       17.81     16.07 o 
  -4   2  18      297.05      398.05     30.67 o 
  -2   2  18     1162.46     1341.63     41.00 o 
   0   2  18     1859.12     1980.86     54.48 o 
   2   2  18     1229.51     1045.07     38.70 o 
   4   2  18     2838.23     3330.30     66.19 o 
   6   2  18      525.06      515.55     36.01 o 
   8   2  18        4.01        3.70     18.91 o 
  10   2  18       72.80      104.60     27.44 o 
  12   2  18       97.01       97.94     36.07 o 
  14   2  18        3.65        5.72     28.99 o 
 -21   3  18       94.72       68.94     31.13 o 
 -19   3  18      131.98      124.87     30.98 o 
 -17   3  18     1135.12     1300.84     65.56 o 
 -15   3  18      663.91      761.27     49.96 o 
 -13   3  18     2113.77     2184.21     75.70 o 
 -11   3  18      692.42      677.84     42.98 o 
  -9   3  18      190.86      110.86     22.27 o 
  -7   3  18     1286.71     1047.75     47.26 o 
  -5   3  18      112.68       72.46     17.66 o 
  -3   3  18        0.60        8.96     12.97 o 
  -1   3  18      287.48      272.78     22.21 o 
   1   3  18      577.20      533.00     30.23 o 
   3   3  18      685.18      737.86     34.91 o 
   5   3  18      347.54      332.28     26.70 o 
   7   3  18      558.75      668.72     38.06 o 
   9   3  18       23.29       -9.19     22.61 o 
  11   3  18       41.38       28.45     27.17 o 
  13   3  18        3.64       -9.82     28.25 o 
 -22   4  18       21.52      -22.63     58.36 o 
 -20   4  18        2.87       -5.14     33.37 o 
 -18   4  18        0.53      -14.62     23.15 o 
 -16   4  18       87.04      114.89     26.44 o 
 -14   4  18      908.89      907.56     50.85 o 
 -12   4  18       39.91       22.76     19.44 o 
 -10   4  18       10.15        4.12     18.86 o 
  -8   4  18     1480.22     1381.92     58.51 o 
  -6   4  18      678.28      652.31     40.90 o 
  -4   4  18     1166.75     1150.39     47.56 o 
  -2   4  18      174.53      172.52     22.05 o 
   0   4  18     5204.03     5648.66     81.98 o 
   2   4  18     4328.19     5005.25     74.05 o 
   4   4  18      185.68      166.65     19.64 o 
   6   4  18      260.72      250.16     23.71 o 
   8   4  18        5.91      -10.16     18.48 o 
  10   4  18      315.46      343.81     35.56 o 
  12   4  18       40.48      -10.12     28.18 o 
  14   4  18        2.60       13.91     37.27 o 
 -21   5  18       48.89       65.02     41.16 o 
 -19   5  18        2.87       -3.60     31.01 o 
 -17   5  18      140.59       98.83     32.09 o 
 -15   5  18      746.11      853.02     54.36 o 
 -13   5  18       48.74       68.39     24.00 o 
 -11   5  18      361.56      360.00     34.37 o 
  -9   5  18       54.39       26.93     25.27 o 
  -7   5  18       61.41       61.06     21.03 o 
  -5   5  18      138.98       98.38     21.16 o 
  -3   5  18      292.05      268.88     30.35 o 
  -1   5  18      965.42      801.19     37.61 o 
   1   5  18      676.98      561.46     30.24 o 
   3   5  18       13.48       -0.56     14.38 o 
   5   5  18      519.52      446.22     28.73 o 
   7   5  18        1.99      -16.87     16.87 o 
   9   5  18       28.73       21.22     21.97 o 
  11   5  18        1.00       -2.71     27.19 o 
  13   5  18       11.40        4.27     36.93 o 
 -20   6  18       16.06       32.76     36.28 o 
 -18   6  18       13.39      -24.56     24.56 o 
 -16   6  18       42.07       17.10     27.85 o 
 -14   6  18     1414.55     1480.13     73.54 o 
 -12   6  18        0.48      -19.04     19.04 o 
 -10   6  18      286.06      372.63     37.20 o 
  -8   6  18       16.56        2.93     21.39 o 
  -6   6  18        8.02       21.81     24.30 o 
  -4   6  18      345.33      344.62     32.36 o 
  -2   6  18       71.16       53.25     22.72 o 
   0   6  18     1043.32     1168.93     44.01 o 
   2   6  18      725.69      745.15     34.02 o 
   4   6  18      347.76      420.38     28.16 o 
   6   6  18       69.70       62.10     18.75 o 
   8   6  18      452.50      457.94     38.89 o 
  10   6  18      320.75      459.08     42.21 o 
  12   6  18        2.33      -15.31     27.50 o 
 -19   7  18      506.65      411.16     84.44 o 
 -17   7  18       25.28       27.16     30.79 o 
 -15   7  18        5.28       -6.10     25.84 o 
 -13   7  18       56.74       85.77     31.12 o 
 -11   7  18      709.16      747.35     52.64 o 
  -9   7  18       25.13       10.56     23.55 o 
  -7   7  18        1.79        0.82     19.51 o 
  -5   7  18      230.55      357.81     35.70 o 
  -3   7  18        2.89       10.70     20.07 o 
  -1   7  18     1409.26     1529.15     57.32 o 
   1   7  18      383.42      389.07     29.85 o 
   3   7  18      175.80      128.46     21.62 o 
   5   7  18      240.89      214.02     24.64 o 
   7   7  18      498.78      410.75     34.65 o 
   9   7  18      265.37      232.63     36.03 o 
  11   7  18       39.15       38.98     34.09 o 
 -16   8  18       98.77      115.10     35.19 o 
 -14   8  18       18.90       24.58     31.50 o 
 -12   8  18      485.09      473.83     50.60 o 
 -10   8  18      748.40      771.71     56.34 o 
  -8   8  18        4.25       -5.18     22.37 o 
  -6   8  18      282.35      173.18     31.66 o 
  -4   8  18       37.88       42.27     21.89 o 
  -2   8  18     1177.97     1106.30     58.80 o 
   0   8  18      103.74      125.91     26.39 o 
   2   8  18      335.80      481.64     35.93 o 
   4   8  18      101.40       79.02     25.59 o 
   6   8  18       79.58       85.16     28.71 o 
   8   8  18      117.32      170.97     32.04 o 
 -15   9  18      224.53      312.03     49.71 o 
 -13   9  18      292.89      276.69     48.61 o 
 -11   9  18     1192.99     1499.09     87.15 o 
  -9   9  18      466.91      563.62     72.57 o 
  -7   9  18        1.07       44.45     33.09 o 
  -5   9  18      622.76      880.53     66.58 o 
  -3   9  18      167.04      199.88     36.22 o 
  -1   9  18      252.09      249.04     34.03 o 
   1   9  18        2.67       -2.59     20.08 o 
   3   9  18      466.79      542.65     45.00 o 
   5   9  18      453.25      482.85     41.48 o 
   7   9  18        7.36      -18.77     27.53 o 
 -12  10  18       31.01        1.10     64.97 o 
 -10  10  18       17.57       32.07     37.65 o 
  -8  10  18       41.13       22.41     33.25 o 
  -6  10  18      206.31      141.39     40.69 o 
  -4  10  18       57.23       40.36     35.78 o 
  -2  10  18       95.63       77.66     33.33 o 
   0  10  18       13.45       38.27     30.26 o 
   2  10  18      326.08      395.74     45.74 o 
   4  10  18       20.87       38.82     33.04 o 
  -7  11  18       25.50       54.90     65.05 o 
  -5  11  18      127.54      102.70     62.09 o 
  -3  11  18      103.14       55.99     48.53 o 
  -1  11  18      587.21      522.92     75.40 o 
 -21   1  19        0.48       12.59     34.92 o 
 -19   1  19      135.41       98.75     30.55 o 
 -17   1  19     1121.25     1090.02     62.44 o 
 -15   1  19      201.63      166.65     27.68 o 
 -13   1  19       55.16       16.77     21.88 o 
 -11   1  19      107.35       38.29     20.04 o 
  -9   1  19     4203.51     4314.03     97.77 o 
  -7   1  19      452.53      486.53     34.71 o 
  -5   1  19      145.82      106.55     20.42 o 
  -3   1  19      754.65      726.55     42.48 o 
  -1   1  19      642.07      617.90     34.65 o 
   1   1  19      163.69      123.53     21.33 o 
   3   1  19    10103.93    10773.54    143.29 o 
   5   1  19      150.88      112.86     30.35 o 
   7   1  19       21.71       13.14     20.97 o 
   9   1  19      219.81      220.18     37.04 o 
  11   1  19       74.81       47.30     29.88 o 
  13   1  19       53.76        3.84     37.99 o 
 -22   2  19        3.35      -37.56     37.56 o 
 -20   2  19      179.13      356.33     47.32 o 
 -18   2  19       74.62       49.67     27.85 o 
 -16   2  19      681.83      636.47     50.39 o 
 -14   2  19      282.64      252.21     34.44 o 
 -12   2  19        9.67       20.56     24.66 o 
 -10   2  19       14.01      -18.11     20.20 o 
  -8   2  19      192.03      171.67     24.50 o 
  -6   2  19     2392.82     2468.26     72.43 o 
  -4   2  19      721.93      670.40     38.30 o 
  -2   2  19     1402.21     1502.58     52.65 o 
   0   2  19     3878.40     3833.28     71.68 o 
   2   2  19      567.89      647.20     39.22 o 
   4   2  19      495.19      604.60     38.27 o 
   6   2  19        0.50       16.64     19.76 o 
   8   2  19       18.30       13.39     19.98 o 
  10   2  19       33.81       17.07     23.94 o 
  12   2  19        7.75       25.95     31.97 o 
  14   2  19        2.49        4.52     67.82 o 
 -21   3  19      144.40      163.42     46.69 o 
 -19   3  19      272.71      203.27     37.98 o 
 -17   3  19        0.35        5.49     25.44 o 
 -15   3  19      282.21      223.56     33.42 o 
 -13   3  19      384.66      419.98     37.04 o 
 -11   3  19      224.02      237.06     32.80 o 
  -9   3  19       34.83       16.37     18.77 o 
  -7   3  19      292.78      212.68     25.41 o 
  -5   3  19      163.07      106.21     21.36 o 
  -3   3  19      963.59      898.99     44.39 o 
  -1   3  19      393.09      320.28     28.02 o 
   1   3  19      559.18      580.99     34.09 o 
   3   3  19        0.38       25.77     15.33 o 
   5   3  19        0.24      -16.79     16.79 o 
   7   3  19       34.00       15.57     20.69 o 
   9   3  19       76.53       41.25     26.70 o 
  11   3  19       11.67        7.43     27.65 o 
  13   3  19       20.11      -22.10     30.94 o 
 -20   4  19      128.81       77.61     36.16 o 
 -18   4  19       45.41       38.97     27.70 o 
 -16   4  19     1315.83     1234.47     60.63 o 
 -14   4  19      440.93      420.71     39.34 o 
 -12   4  19      165.20      162.52     26.49 o 
 -10   4  19       20.37       -0.89     18.37 o 
  -8   4  19      520.38      461.24     37.76 o 
  -6   4  19        8.82       -2.09     17.97 o 
  -4   4  19     1168.56     1294.81     55.12 o 
  -2   4  19      537.92      588.30     35.35 o 
   0   4  19      422.60      471.66     29.51 o 
   2   4  19       29.21       20.79     14.85 o 
   4   4  19      732.65      906.07     38.81 o 
   6   4  19       66.66       79.72     21.11 o 
   8   4  19       12.07       12.46     20.49 o 
  10   4  19        6.73        6.47     25.26 o 
  12   4  19       16.77       28.56     34.30 o 
 -19   5  19        1.56       33.69     29.27 o 
 -17   5  19        3.49       24.17     31.09 o 
 -15   5  19      894.40      802.44     53.15 o 
 -13   5  19       80.69       51.83     24.54 o 
 -11   5  19      292.64      231.16     31.83 o 
  -9   5  19      878.64      924.80     51.42 o 
  -7   5  19      208.79      140.06     26.59 o 
  -5   5  19      445.46      316.66     34.01 o 
  -3   5  19       40.60       82.66     21.48 o 
  -1   5  19     1881.81     2129.60     63.43 o 
   1   5  19     3252.96     3375.53     66.42 o 
   3   5  19      107.87       79.48     18.65 o 
   5   5  19      305.07      461.63     29.35 o 
   7   5  19      908.84     1114.98     52.85 o 
   9   5  19      121.70       80.92     23.67 o 
  11   5  19      135.61      200.02     40.18 o 
 -18   6  19        4.73      -12.51     28.65 o 
 -16   6  19      322.49      442.21     48.72 o 
 -14   6  19       64.91       56.21     30.03 o 
 -12   6  19      871.12     1097.90     58.14 o 
 -10   6  19       33.90       12.14     22.13 o 
  -8   6  19       70.52       39.16     20.43 o 
  -6   6  19     1073.91     1192.15     58.68 o 
  -4   6  19        2.65       21.76     21.32 o 
  -2   6  19      259.50      197.51     28.36 o 
   0   6  19        5.35       13.45     17.10 o 
   2   6  19        7.61       -5.35     15.66 o 
   4   6  19      450.05      467.44     29.57 o 
   6   6  19     1087.08     1186.52     46.01 o 
   8   6  19       36.88       41.46     24.99 o 
  10   6  19      112.48      144.89     34.13 o 
 -17   7  19      117.64       46.55     33.00 o 
 -15   7  19       85.15       70.36     33.69 o 
 -13   7  19       11.22       10.19     28.20 o 
 -11   7  19       16.20       53.42     26.29 o 
  -9   7  19     1367.51     1198.85     62.82 o 
  -7   7  19      981.94      936.14     54.27 o 
  -5   7  19        5.57       -2.97     19.90 o 
  -3   7  19       94.43       67.52     22.93 o 
  -1   7  19      343.12      389.05     34.53 o 
   1   7  19      199.50      215.63     27.13 o 
   3   7  19       16.58       34.53     18.69 o 
   5   7  19      105.79      119.37     24.55 o 
   7   7  19       94.98      122.08     27.70 o 
   9   7  19      143.51       97.40     34.79 o 
 -16   8  19       93.67      130.37     41.86 o 
 -14   8  19        4.26      -14.65     29.13 o 
 -12   8  19      509.54      626.13     58.80 o 
 -10   8  19       61.23      112.10     34.76 o 
  -8   8  19      880.83      909.35     59.02 o 
  -6   8  19      231.84      236.58     36.70 o 
  -4   8  19      167.37      132.48     30.83 o 
  -2   8  19      314.36      428.19     40.80 o 
   0   8  19      212.34      141.24     28.26 o 
   2   8  19      211.24      226.47     30.26 o 
   4   8  19      137.26      156.15     30.13 o 
   6   8  19      331.40      296.56     39.25 o 
   8   8  19      116.43      109.94     35.84 o 
 -13   9  19        3.39      -32.90     36.86 o 
 -11   9  19        2.04       19.47     27.65 o 
  -9   9  19       55.32       68.39     32.10 o 
  -7   9  19      174.11      118.27     34.23 o 
  -5   9  19       99.97      117.32     33.92 o 
  -3   9  19        0.00       20.80     27.79 o 
  -1   9  19       29.91       34.71     26.84 o 
   1   9  19      222.19      282.46     38.66 o 
   3   9  19      203.30      154.53     30.40 o 
   5   9  19      178.66      293.29     40.10 o 
 -10  10  19        1.20       24.61     50.87 o 
  -8  10  19       33.64       25.74     38.59 o 
  -6  10  19        0.00      -32.53     32.53 o 
  -4  10  19      255.46      224.92     48.01 o 
  -2  10  19       95.15       75.23     31.40 o 
   0  10  19       28.09        8.29     32.60 o 
   2  10  19      285.42      235.57     41.67 o 
 -22   0  20        3.10      -33.91     78.74 o 
 -20   0  20        4.96       -4.04     39.66 o 
 -18   0  20     2651.66     2726.94    153.83 o 
 -16   0  20      734.16      691.82     75.70 o 
 -14   0  20       49.75       17.91     47.95 o 
 -12   0  20      843.26      851.27     79.69 o 
 -10   0  20        6.02       37.62     44.78 o 
  -8   0  20       22.27       51.39     28.53 o 
  -6   0  20      431.16      402.42     50.24 o 
  -4   0  20      452.08      490.44     52.57 o 
  -2   0  20      606.62      553.07     53.14 o 
   0   0  20      666.54      528.97     50.31 o 
   2   0  20     5886.57     6509.59    162.17 o 
   4   0  20     4389.83     4525.26    131.32 o 
   6   0  20      328.77      284.01     46.27 o 
   8   0  20       22.48        2.60     31.69 o 
  10   0  20        9.65       15.82     41.33 o 
  12   0  20      260.55      207.85     52.57 o 
 -21   1  20       37.49       49.60     39.48 o 
 -19   1  20      321.89      279.29     44.94 o 
 -17   1  20        0.34       25.87     30.14 o 
 -15   1  20       22.19       -7.63     24.62 o 
 -13   1  20       23.25       14.04     22.11 o 
 -11   1  20      162.79      110.99     23.84 o 
  -9   1  20       28.05       50.97     25.84 o 
  -7   1  20      261.59      273.50     30.67 o 
  -5   1  20     1441.60     1525.95     62.00 o 
  -3   1  20      491.81      453.49     35.13 o 
  -1   1  20      719.80      806.18     45.62 o 
   1   1  20      265.15      242.94     27.07 o 
   3   1  20      475.61      534.26     38.83 o 
   5   1  20       39.30       55.14     22.06 o 
   7   1  20      408.46      365.45     36.28 o 
   9   1  20      173.69       95.87     30.97 o 
  11   1  20       47.10       48.31     29.58 o 
  13   1  20       53.08       60.06     58.21 o 
 -20   2  20        0.08       -0.49     28.62 o 
 -18   2  20      121.61      158.13     35.69 o 
 -16   2  20       19.26       15.78     24.83 o 
 -14   2  20       25.52       18.99     21.99 o 
 -12   2  20     1731.76     1906.04     74.86 o 
 -10   2  20       29.68       -4.82     19.44 o 
  -8   2  20      628.71      608.47     46.63 o 
  -6   2  20        2.74       20.45     18.10 o 
  -4   2  20      241.18      259.79     29.40 o 
  -2   2  20       28.47       -0.94     17.14 o 
   0   2  20      339.77      394.32     33.08 o 
   2   2  20     1143.70     1222.62     53.05 o 
   4   2  20      106.67      131.98     26.70 o 
   6   2  20      124.19      110.56     25.92 o 
   8   2  20      112.25       67.29     27.24 o 
  10   2  20      185.89      181.07     36.88 o 
  12   2  20       30.16       30.04     33.86 o 
 -21   3  20       14.71       31.20     56.62 o 
 -19   3  20        0.03        3.00     29.94 o 
 -17   3  20      318.94      272.12     49.65 o 
 -15   3  20      106.06      140.19     28.24 o 
 -13   3  20       58.12       67.91     23.80 o 
 -11   3  20       78.63       49.62     22.35 o 
  -9   3  20     1026.24     1005.93     52.50 o 
  -7   3  20     2449.88     2523.50     78.61 o 
  -5   3  20       39.92       43.86     20.33 o 
  -3   3  20     2505.80     2525.46     71.58 o 
  -1   3  20      165.47      124.47     23.76 o 
   1   3  20        0.16       16.75     17.48 o 
   3   3  20      157.41      266.99     26.78 o 
   5   3  20       87.99       82.06     22.96 o 
   7   3  20      297.54      291.70     32.68 o 
   9   3  20       25.63       57.12     30.13 o 
  11   3  20       36.21      -18.12     26.69 o 
 -20   4  20      327.65      348.70     51.92 o 
 -18   4  20        0.48        9.36     30.23 o 
 -16   4  20      419.77      389.57     40.76 o 
 -14   4  20       30.09       43.01     25.52 o 
 -12   4  20     1425.43     1649.01     69.10 o 
 -10   4  20        0.00      -18.52     18.52 o 
  -8   4  20       23.79       23.66     23.28 o 
  -6   4  20       53.76       48.86     22.06 o 
  -4   4  20     1257.60     1222.59     58.76 o 
  -2   4  20     1399.81     1434.44     58.46 o 
   0   4  20       80.09       92.01     22.54 o 
   2   4  20       49.03       55.58     18.50 o 
   4   4  20     1428.51     1544.88     55.55 o 
   6   4  20      915.37      981.13     49.94 o 
   8   4  20        6.53      -19.55     19.55 o 
  10   4  20       28.52       65.51     32.85 o 
 -19   5  20        4.60       16.67     34.62 o 
 -17   5  20      347.63      297.79     48.24 o 
 -15   5  20       59.21       63.64     31.22 o 
 -13   5  20       10.62       18.07     23.18 o 
 -11   5  20      710.30      737.41     51.86 o 
  -9   5  20      441.68      357.01     36.49 o 
  -7   5  20       27.72       31.33     19.75 o 
  -5   5  20       42.91        8.31     20.90 o 
  -3   5  20       75.06       75.01     23.43 o 
  -1   5  20       89.77       84.39     20.04 o 
   1   5  20       38.97       66.35     19.48 o 
   3   5  20        5.69       -0.25     16.34 o 
   5   5  20       22.71       27.15     19.23 o 
   7   5  20       88.68      111.43     28.16 o 
   9   5  20        0.19        9.92     25.40 o 
  11   5  20       74.54      150.80     52.72 o 
 -18   6  20        2.80       -1.72     33.56 o 
 -16   6  20        9.64       46.96     28.09 o 
 -14   6  20      123.32      138.92     35.06 o 
 -12   6  20      307.73      301.22     38.11 o 
 -10   6  20      565.28      644.17     48.22 o 
  -8   6  20      251.32      234.98     34.05 o 
  -6   6  20      126.20      102.54     27.23 o 
  -4   6  20      635.84      610.45     44.66 o 
  -2   6  20     1415.88     1627.61     74.32 o 
   0   6  20      282.24      270.25     31.35 o 
   2   6  20       80.59      116.00     21.84 o 
   4   6  20      965.91     1113.33     43.48 o 
   6   6  20       60.88       70.34     24.75 o 
   8   6  20       18.26       16.15     27.17 o 
  10   6  20      145.51      176.55    134.72 o 
 -17   7  20       85.47       66.60     43.62 o 
 -15   7  20        1.43       58.11     34.01 o 
 -13   7  20       49.75       59.05     31.45 o 
 -11   7  20       14.33       48.67     30.95 o 
  -9   7  20        0.00       28.48     26.78 o 
  -7   7  20        4.66       44.40     25.91 o 
  -5   7  20      512.77      487.28     44.07 o 
  -3   7  20       51.31       51.53     27.96 o 
  -1   7  20       56.62       28.61     22.17 o 
   1   7  20        9.59       28.00     20.56 o 
   3   7  20        1.58       -5.86     20.96 o 
   5   7  20       82.90       67.73     24.73 o 
   7   7  20      831.95      929.48     65.10 o 
 -14   8  20       18.69       48.97     37.01 o 
 -12   8  20      118.77       40.34     31.66 o 
 -10   8  20      478.21      417.01     47.80 o 
  -8   8  20      413.34      350.74     43.53 o 
  -6   8  20      113.59       90.45     28.42 o 
  -4   8  20       46.10       36.98     30.93 o 
  -2   8  20        6.70      -23.61     23.61 o 
   0   8  20        0.43      -23.39     23.39 o 
   2   8  20       30.42        4.89     22.32 o 
   4   8  20        6.35       38.25     29.29 o 
   6   8  20       11.76       53.37     33.47 o 
 -11   9  20      186.52      131.27     40.24 o 
  -9   9  20       53.59       58.63     40.18 o 
  -7   9  20       59.66       56.30     37.32 o 
  -5   9  20      219.13      196.24     37.72 o 
  -3   9  20        0.47       14.83     28.76 o 
  -1   9  20      110.88      187.01     35.36 o 
   1   9  20        7.20       32.23     29.30 o 
   3   9  20      189.33      305.30     43.58 o 
  -8  10  20       85.43      121.83     73.71 o 
  -6  10  20       33.14       21.80     76.32 o 
  -4  10  20        4.60      -17.65     35.23 o 
  -2  10  20      147.78       59.88     45.13 o 
 -21   1  21       57.40       70.67     56.66 o 
 -19   1  21        1.20       -4.49     32.44 o 
 -17   1  21      573.07      578.07     57.35 o 
 -15   1  21      106.47       64.51     33.80 o 
 -13   1  21      371.18      418.81     48.84 o 
 -11   1  21      490.23      375.12     41.86 o 
  -9   1  21      366.93      403.37     37.84 o 
  -7   1  21      961.10      901.35     49.52 o 
  -5   1  21       43.53       19.31     17.51 o 
  -3   1  21      354.73      353.78     34.20 o 
  -1   1  21       12.82       21.96     20.48 o 
   1   1  21       68.00       99.73     25.79 o 
   3   1  21      118.58      186.75     26.90 o 
   5   1  21       99.00       24.68     21.71 o 
   7   1  21       38.54      -15.45     23.10 o 
   9   1  21       35.87       29.49     27.49 o 
  11   1  21       29.43       29.66     33.63 o 
 -20   2  21       56.11       89.48     36.84 o 
 -18   2  21      870.24     1069.78     79.58 o 
 -16   2  21        0.46       14.61     29.47 o 
 -14   2  21      155.63       71.28     25.64 o 
 -12   2  21      845.75      841.90     52.22 o 
 -10   2  21      155.49      158.24     31.08 o 
  -8   2  21      530.38      614.77     48.08 o 
  -6   2  21      272.39      218.56     29.09 o 
  -4   2  21       68.38       15.27     20.28 o 
  -2   2  21      161.98      181.70     28.48 o 
   0   2  21     2324.67     2288.68     87.49 o 
   2   2  21      234.47      284.39     30.13 o 
   4   2  21     1043.90      976.44     53.48 o 
   6   2  21      334.34      327.61     34.58 o 
   8   2  21       94.10       96.54     28.68 o 
  10   2  21       65.77      119.51     36.22 o 
 -19   3  21       88.44       74.80     36.78 o 
 -17   3  21       28.03       18.69     30.16 o 
 -15   3  21      643.33      709.13     51.85 o 
 -13   3  21      336.15      345.06     36.59 o 
 -11   3  21       74.80       42.72     24.77 o 
  -9   3  21      651.16      643.16     43.37 o 
  -7   3  21       69.39       38.50     24.74 o 
  -5   3  21      175.69      207.89     31.44 o 
  -3   3  21       80.14       94.97     27.09 o 
  -1   3  21       22.90       18.41     21.30 o 
   1   3  21       66.05       86.31     27.38 o 
   3   3  21       48.10       74.79     22.67 o 
   5   3  21      697.46      779.76     49.80 o 
   7   3  21      153.15      120.79     27.32 o 
   9   3  21      518.51      597.02     54.11 o 
  11   3  21       69.18       30.68     41.01 o 
 -18   4  21      118.10      110.06     38.74 o 
 -16   4  21      143.45       41.15     30.66 o 
 -14   4  21      709.91      665.06     48.45 o 
 -12   4  21      156.41      148.81     27.66 o 
 -10   4  21      100.70      117.72     26.17 o 
  -8   4  21       36.92       20.49     24.54 o 
  -6   4  21        1.94        1.10     22.26 o 
  -4   4  21     1017.00     1015.59     55.57 o 
  -2   4  21     1981.58     1974.20     72.64 o 
   0   4  21        9.82       31.58     25.83 o 
   2   4  21      118.32      143.24     25.19 o 
   4   4  21      149.16      161.99     26.88 o 
   6   4  21       51.13       22.13     23.38 o 
   8   4  21       11.60      -12.42     22.49 o 
  10   4  21       67.41      100.77     40.63 o 
 -17   5  21        0.53       -8.85     33.51 o 
 -15   5  21        0.64        1.37     29.48 o 
 -13   5  21      788.90      898.51     55.16 o 
 -11   5  21      954.47     1063.73     57.74 o 
  -9   5  21       78.31       77.47     25.78 o 
  -7   5  21      127.37       69.88     25.47 o 
  -5   5  21      663.89      637.29     46.72 o 
  -3   5  21        0.26      -12.08     21.01 o 
  -1   5  21      729.96      696.14     49.64 o 
   1   5  21      702.20      838.49     43.29 o 
   3   5  21      117.10      134.42     25.51 o 
   5   5  21       10.38      -13.47     19.31 o 
   7   5  21      348.33      324.49     38.67 o 
   9   5  21      278.37      327.57     46.24 o 
 -16   6  21        0.53        8.60     31.42 o 
 -14   6  21      932.64     1023.03     65.17 o 
 -12   6  21      192.22      171.99     31.15 o 
 -10   6  21      259.56      245.03     36.60 o 
  -8   6  21      382.73      335.06     37.44 o 
  -6   6  21        0.65       12.12     20.91 o 
  -4   6  21      379.29      393.85     38.52 o 
  -2   6  21      308.12      269.39     34.83 o 
   0   6  21        0.03       24.16     24.79 o 
   2   6  21      174.37      173.54     26.92 o 
   4   6  21       81.89      113.32     24.82 o 
   6   6  21      108.26      107.65     28.92 o 
   8   6  21       81.14       37.27     33.53 o 
 -15   7  21      458.05      462.72     64.20 o 
 -13   7  21      413.98      323.58     46.46 o 
 -11   7  21       11.05       59.74     30.08 o 
  -9   7  21      586.22      671.13     53.15 o 
  -7   7  21      292.30      344.21     39.44 o 
  -5   7  21      165.35      148.43     31.30 o 
  -3   7  21       30.24       24.48     27.78 o 
  -1   7  21      731.36      670.74     52.89 o 
   1   7  21      173.16      140.22     33.77 o 
   3   7  21      157.48      123.25     26.95 o 
   5   7  21      684.84      774.15     53.30 o 
 -14   8  21        3.64       21.02     92.30 o 
 -12   8  21      113.57      153.50     40.88 o 
 -10   8  21      243.89      219.88     42.32 o 
  -8   8  21       96.30       78.00     29.34 o 
  -6   8  21      286.12      332.60     45.31 o 
  -4   8  21        2.53       40.32     27.73 o 
  -2   8  21       76.45       15.17     30.88 o 
   0   8  21        1.06       21.47     28.55 o 
   2   8  21       54.00       58.47     28.67 o 
   4   8  21      520.97      643.50     52.41 o 
  -9   9  21       98.84      134.15     47.79 o 
  -7   9  21        2.72       17.54     33.11 o 
  -5   9  21       83.84      161.05     38.72 o 
  -3   9  21       30.08       35.92     32.59 o 
  -1   9  21        5.24       -9.92     26.75 o 
   1   9  21      206.76      176.18     50.78 o 
 -20   0  22      516.82      544.74    108.09 o 
 -18   0  22       15.65      -31.88     53.00 o 
 -16   0  22      136.37      130.53     59.40 o 
 -14   0  22      548.13      613.83     81.82 o 
 -12   0  22        5.98       -1.39     40.44 o 
 -10   0  22     1317.93     1337.22     97.19 o 
  -8   0  22      500.04      434.65     53.37 o 
  -6   0  22     2985.12     2779.81    144.78 o 
  -4   0  22     1135.46     1229.50     83.69 o 
  -2   0  22       80.24       22.71     30.68 o 
   0   0  22        9.02        2.44     27.21 o 
   2   0  22     1228.74     1077.84     98.62 o 
   4   0  22      212.32      207.06     44.89 o 
   6   0  22      399.54      291.85     49.13 o 
   8   0  22        9.54       40.99     41.90 o 
  10   0  22       29.40       34.41     47.42 o 
 -19   1  22       14.88       15.66     35.41 o 
 -17   1  22       73.20       67.23     34.09 o 
 -15   1  22       40.52       20.66     28.75 o 
 -13   1  22      227.24      293.99     44.60 o 
 -11   1  22        0.01        6.16     23.47 o 
  -9   1  22      411.67      288.53     34.34 o 
  -7   1  22      112.97       90.94     24.08 o 
  -5   1  22        7.03       20.69     20.66 o 
  -3   1  22       87.23       79.53     24.15 o 
  -1   1  22      553.63      501.39     41.00 o 
   1   1  22     1266.45     1356.22     74.71 o 
   3   1  22       68.73       72.85     28.95 o 
   5   1  22       59.69       42.23     25.68 o 
   7   1  22        0.07       43.19     27.82 o 
   9   1  22        9.62      -26.64     26.64 o 
 -20   2  22       21.61       -5.29     54.90 o 
 -18   2  22      151.49      215.31     44.43 o 
 -16   2  22       22.80       24.23     30.33 o 
 -14   2  22      116.85      109.88     34.32 o 
 -12   2  22     1054.91      923.06     61.25 o 
 -10   2  22       18.64        0.57     23.04 o 
  -8   2  22      804.17      919.52     58.25 o 
  -6   2  22      937.25     1085.93     57.03 o 
  -4   2  22      801.15      738.41     47.20 o 
  -2   2  22        3.02      -11.36     18.99 o 
   0   2  22     1975.07     2351.14     90.01 o 
   2   2  22       98.34      113.86     29.39 o 
   4   2  22      228.97      313.88     38.04 o 
   6   2  22      347.80      371.23     40.18 o 
   8   2  22        1.33       10.60     28.69 o 
  10   2  22      402.24      460.71     60.87 o 
 -19   3  22        7.13      -26.94     43.51 o 
 -17   3  22        0.18       24.94     27.04 o 
 -15   3  22     1184.87     1333.15     68.91 o 
 -13   3  22       12.88        9.46     23.50 o 
 -11   3  22        1.49       46.47     26.08 o 
  -9   3  22      262.59      290.60     37.59 o 
  -7   3  22      171.25      131.21     28.90 o 
  -5   3  22        5.14       17.90     24.62 o 
  -3   3  22       22.77        8.36     20.95 o 
  -1   3  22       23.16       30.87     23.17 o 
   1   3  22     1016.07     1096.18     60.84 o 
   3   3  22      215.19      260.96     37.52 o 
   5   3  22      346.48      416.74     42.85 o 
   7   3  22      158.82      135.00     30.63 o 
   9   3  22       66.26      103.52     40.09 o 
 -18   4  22        8.20       29.83     33.90 o 
 -16   4  22        9.02        1.98     28.61 o 
 -14   4  22      462.66      476.13     45.68 o 
 -12   4  22      881.28      929.36     56.86 o 
 -10   4  22      800.16      837.54     51.99 o 
  -8   4  22       36.15       33.05     24.77 o 
  -6   4  22       88.80      165.85     29.81 o 
  -4   4  22      815.71      799.18     53.70 o 
  -2   4  22      787.13      825.97     58.82 o 
   0   4  22        0.91        6.30     21.85 o 
   2   4  22       15.94       39.58     22.33 o 
   4   4  22       20.47       39.02     23.58 o 
   6   4  22       28.35       54.93     27.70 o 
   8   4  22      325.64      353.23     40.09 o 
 -17   5  22       95.42      110.86     36.55 o 
 -15   5  22      618.59      683.47     54.89 o 
 -13   5  22       18.31       24.46     26.54 o 
 -11   5  22      101.97      113.23     29.31 o 
  -9   5  22       17.46       23.94     23.50 o 
  -7   5  22        4.07      -16.11     20.51 o 
  -5   5  22      558.22      471.05     41.69 o 
  -3   5  22        0.47       16.88     23.58 o 
  -1   5  22      127.82      239.45     36.32 o 
   1   5  22      519.35      583.01     44.64 o 
   3   5  22      121.66      204.57     30.58 o 
   5   5  22       78.06      119.66     31.05 o 
   7   5  22       44.82       43.24     28.66 o 
 -16   6  22      167.91      159.42     45.06 o 
 -14   6  22      657.59      668.07     57.60 o 
 -12   6  22      501.39      518.38     48.44 o 
 -10   6  22        0.70       26.26     23.89 o 
  -8   6  22      148.38      140.83     32.06 o 
  -6   6  22     1073.42     1149.67     63.92 o 
  -4   6  22        7.70       36.91     28.26 o 
  -2   6  22       75.27       76.32     27.52 o 
   0   6  22      155.24      158.94     33.71 o 
   2   6  22        1.00       19.89     25.35 o 
   4   6  22      169.48      184.82     33.65 o 
   6   6  22       81.92      142.00     37.93 o 
 -13   7  22       11.81        6.60     33.48 o 
 -11   7  22       45.77        0.95     30.24 o 
  -9   7  22      254.92      266.02     39.08 o 
  -7   7  22        0.00       11.98     28.74 o 
  -5   7  22        2.26       26.16     30.48 o 
  -3   7  22        3.39      -22.25     34.23 o 
  -1   7  22        0.55       32.96     30.52 o 
   1   7  22      302.94      293.57     40.59 o 
   3   7  22       30.55       36.89     33.23 o 
   5   7  22        9.50      107.69     94.05 o 
 -12   8  22        0.06       61.65     67.25 o 
 -10   8  22       54.98       83.77     36.98 o 
  -8   8  22      164.72      132.93     37.62 o 
  -6   8  22      217.14      234.50     42.17 o 
  -4   8  22        1.38      -12.24     27.53 o 
  -2   8  22       94.29      110.04     34.26 o 
   0   8  22       13.78       38.68     28.43 o 
   2   8  22       26.10       46.85     37.23 o 
  -5   9  22       17.20       32.41     55.88 o 
 -19   1  23       29.01       96.43     54.95 o 
 -17   1  23        3.48       34.50     39.81 o 
 -15   1  23      276.76      310.98     47.89 o 
 -13   1  23       70.08       80.72     29.22 o 
 -11   1  23       36.22       49.76     26.74 o 
  -9   1  23       15.73       15.33     22.04 o 
  -7   1  23        1.44        9.54     20.84 o 
  -5   1  23      385.07      260.82     33.44 o 
  -3   1  23       15.47       37.16     22.16 o 
  -1   1  23      335.49      317.76     36.51 o 
   1   1  23      240.56      318.51     40.35 o 
   3   1  23      485.19      459.34     52.15 o 
   5   1  23      525.39      483.60     49.61 o 
   7   1  23      239.62      112.48     33.18 o 
   9   1  23       65.39       44.69     43.99 o 
 -18   2  23      130.67      144.31     45.47 o 
 -16   2  23      271.38      271.58     50.09 o 
 -14   2  23       39.22       39.86     27.58 o 
 -12   2  23      109.76      156.79     38.99 o 
 -10   2  23        0.00       18.26     24.94 o 
  -8   2  23        6.92       28.37     23.35 o 
  -6   2  23      201.62      136.50     29.50 o 
  -4   2  23     1000.45     1039.32     56.52 o 
  -2   2  23        0.71       13.88     24.94 o 
   0   2  23      323.21      316.70     47.85 o 
   2   2  23       15.05       37.33     27.73 o 
   4   2  23       33.51       24.75     26.72 o 
   6   2  23        0.02       58.30     32.11 o 
   8   2  23      209.21      217.58     37.55 o 
 -17   3  23        0.02        9.54     27.96 o 
 -15   3  23        1.51       63.07     33.58 o 
 -13   3  23      619.79      596.42     52.47 o 
 -11   3  23        9.13       -2.52     26.10 o 
  -9   3  23      149.25      163.37     31.78 o 
  -7   3  23       95.95       79.80     29.69 o 
  -5   3  23     1253.66     1174.51     63.38 o 
  -3   3  23       28.03       49.36     24.98 o 
  -1   3  23        0.01       14.73     23.83 o 
   1   3  23      113.46      100.73     30.45 o 
   3   3  23       44.22       46.58     24.68 o 
   5   3  23        1.12       48.93     27.66 o 
   7   3  23        0.66        9.03     30.70 o 
 -16   4  23      121.10       72.63     35.37 o 
 -14   4  23        0.79       20.32     28.50 o 
 -12   4  23        0.05       -6.32     23.83 o 
 -10   4  23        1.09        5.76     25.10 o 
  -8   4  23        0.31        5.48     25.32 o 
  -6   4  23      149.41       85.27     27.75 o 
  -4   4  23      212.56      170.79     35.44 o 
  -2   4  23      377.46      468.69     48.10 o 
   0   4  23      112.04       76.17     30.19 o 
   2   4  23      591.47      609.63     47.47 o 
   4   4  23      376.61      417.19     44.92 o 
   6   4  23        7.40        9.05     29.29 o 
 -15   5  23      180.43      177.96     46.27 o 
 -13   5  23      290.74      223.07     35.12 o 
 -11   5  23      493.16      580.58     48.74 o 
  -9   5  23      320.08      383.63     48.55 o 
  -7   5  23       38.69       23.87     26.54 o 
  -5   5  23       55.57       93.64     29.26 o 
  -3   5  23        0.94       14.61     24.91 o 
  -1   5  23       53.07       33.03     26.44 o 
   1   5  23       53.62       47.56     29.00 o 
   3   5  23      263.40      221.51     36.02 o 
   5   5  23       25.49       34.69     31.01 o 
 -14   6  23      175.66      204.38     42.39 o 
 -12   6  23      491.03      510.12     60.96 o 
 -10   6  23      228.92      147.46     33.20 o 
  -8   6  23      125.28      124.65     31.96 o 
  -6   6  23      153.89      155.63     33.40 o 
  -4   6  23       54.29       59.70     34.32 o 
  -2   6  23      141.43       77.36     30.49 o 
   0   6  23        5.41      -26.79     26.79 o 
   2   6  23       19.48       30.81     27.72 o 
   4   6  23        4.08      -12.84     35.20 o 
 -11   7  23      244.35      193.60     44.11 o 
  -9   7  23       19.43        3.32     29.98 o 
  -7   7  23        1.43       28.57     31.09 o 
  -5   7  23      150.87      151.36     37.98 o 
  -3   7  23       20.50       39.88     29.22 o 
  -1   7  23      290.12      368.03     50.99 o 
   1   7  23       71.46       70.59     33.91 o 
  -8   8  23       58.91      112.88     57.46 o 
  -6   8  23      102.79       91.50     40.62 o 
  -4   8  23      120.69      165.66     45.57 o 
  -2   8  23       44.16       55.25     42.96 o 
 -18   0  24       68.58      -33.08    160.10 o 
 -16   0  24     3409.68     3963.81    232.50 o 
 -14   0  24       79.44       33.72     43.26 o 
 -12   0  24      497.53      540.33    100.81 o 
 -10   0  24       82.27       85.95     38.70 o 
  -8   0  24      168.62      187.46     43.98 o 
  -6   0  24     1273.15     1225.75     88.81 o 
  -4   0  24      401.45      391.52     56.84 o 
  -2   0  24      587.37      757.41     73.94 o 
   0   0  24     2711.03     3011.41    172.92 o 
   2   0  24     1574.37     1914.61    127.04 o 
   4   0  24     1308.51     1283.93    107.60 o 
   6   0  24      771.44      798.02     86.65 o 
 -17   1  24       34.68       46.39     37.98 o 
 -15   1  24      309.60      232.92     71.35 o 
 -13   1  24        2.43       15.93     27.24 o 
 -11   1  24      183.20      126.17     29.39 o 
  -9   1  24       14.04       19.79     25.74 o 
  -7   1  24        1.53        1.31     23.88 o 
  -5   1  24        2.18        1.41     24.41 o 
  -3   1  24      612.58      643.19     52.91 o 
  -1   1  24       47.91       48.23     27.99 o 
   1   1  24        0.88       31.09     26.67 o 
   3   1  24       26.29       43.59     31.55 o 
   5   1  24        3.85      -19.47     31.02 o 
   7   1  24       16.69        8.06     37.09 o 
 -16   2  24      365.73      390.88     50.33 o 
 -14   2  24       64.25       46.30     32.18 o 
 -12   2  24      113.15       91.62     33.14 o 
 -10   2  24      144.70      167.77     33.33 o 
  -8   2  24      162.70      125.72     27.97 o 
  -6   2  24      374.45      461.59     42.30 o 
  -4   2  24       27.59       26.44     23.17 o 
  -2   2  24       30.49       77.15     30.58 o 
   0   2  24     1395.71     1468.23     82.24 o 
   2   2  24      524.59      478.03     48.83 o 
   4   2  24      720.48      666.51     56.03 o 
   6   2  24      139.84      190.49     40.83 o 
 -17   3  24        9.82       70.47     49.05 o 
 -15   3  24       15.32       57.63     33.56 o 
 -13   3  24      403.49      356.80     50.43 o 
 -11   3  24      194.52      176.05     36.25 o 
  -9   3  24      257.83      274.86     38.36 o 
  -7   3  24        2.43       -1.79     25.04 o 
  -5   3  24      387.03      307.92     38.41 o 
  -3   3  24      113.39       23.80     26.62 o 
  -1   3  24       47.22       72.54     31.48 o 
   1   3  24      316.51      289.58     39.55 o 
   3   3  24      133.15      117.76     37.41 o 
   5   3  24        4.62       -5.89     28.57 o 
 -16   4  24       28.61      127.06     47.05 o 
 -14   4  24      511.24      626.52     57.94 o 
 -12   4  24        5.19       47.28     31.96 o 
 -10   4  24       67.16       73.49     29.91 o 
  -8   4  24      598.88      576.71     52.12 o 
  -6   4  24       79.60      104.74     34.01 o 
  -4   4  24      275.21      308.74     43.57 o 
  -2   4  24      819.47      797.06     61.84 o 
   0   4  24       51.84       95.01     32.92 o 
   2   4  24      292.83      223.65     36.36 o 
   4   4  24       49.69       43.64     35.41 o 
 -15   5  24       34.59      225.03    137.27 o 
 -13   5  24        1.70       18.44     31.02 o 
 -11   5  24      458.67      494.32     48.99 o 
  -9   5  24        6.77        1.64     29.04 o 
  -7   5  24        6.28        9.22     28.14 o 
  -5   5  24       43.38       71.28     32.00 o 
  -3   5  24      103.83      191.21     37.60 o 
  -1   5  24       64.62       94.93     34.09 o 
   1   5  24       20.65        9.69     25.51 o 
   3   5  24       98.81       96.17     37.87 o 
 -12   6  24      101.36      157.56     45.22 o 
 -10   6  24       57.89       49.22     34.90 o 
  -8   6  24       98.66       95.51     35.69 o 
  -6   6  24       10.79       58.38     31.57 o 
  -4   6  24        9.48       -2.40     28.85 o 
  -2   6  24       34.40       30.14     29.93 o 
   0   6  24        6.22       13.08     25.82 o 
   2   6  24       11.29       17.16     35.54 o 
  -9   7  24       78.15       23.92     45.28 o 
  -7   7  24       15.82       19.07     32.46 o 
  -5   7  24       25.51       98.62     46.39 o 
  -3   7  24       13.81       12.06     38.66 o 
  -1   7  24      155.26      175.22     74.75 o 
 -15   1  25       71.30      136.71     41.23 o 
 -13   1  25      160.25      174.64     42.49 o 
 -11   1  25        1.03       16.07     27.21 o 
  -9   1  25      184.50      227.23     38.17 o 
  -7   1  25      466.55      443.47     45.60 o 
  -5   1  25      169.94      199.12     33.67 o 
  -3   1  25      313.38      204.29     35.73 o 
  -1   1  25       64.37       86.60     34.79 o 
   1   1  25      501.05      351.91     44.93 o 
   3   1  25      566.83      639.46     54.45 o 
   5   1  25      518.29      436.44     60.76 o 
 -16   2  25       20.98        4.76     47.02 o 
 -14   2  25        2.76        5.89     31.55 o 
 -12   2  25        3.98       69.13     34.64 o 
 -10   2  25       15.71       25.68     30.77 o 
  -8   2  25        8.30      -24.35     24.35 o 
  -6   2  25       11.39       -5.01     24.58 o 
  -4   2  25       24.13       30.42     27.85 o 
  -2   2  25       70.78       61.82     30.05 o 
   0   2  25      165.80      167.22     36.65 o 
   2   2  25       29.98       31.27     30.05 o 
   4   2  25        2.87       50.75     30.67 o 
 -15   3  25       52.55      109.95     49.08 o 
 -13   3  25       25.62       45.76     32.21 o 
 -11   3  25       38.69        2.46     25.57 o 
  -9   3  25      140.63      161.27     35.66 o 
  -7   3  25      137.78       65.49     29.32 o 
  -5   3  25       41.45       26.48     30.06 o 
  -3   3  25       92.16      123.32     34.31 o 
  -1   3  25       64.95       35.51     37.46 o 
   1   3  25       23.51        1.90     25.06 o 
   3   3  25      180.79      237.97     43.49 o 
 -14   4  25      128.32       80.12     43.15 o 
 -12   4  25       67.77       55.88     34.18 o 
 -10   4  25        5.04       36.76     33.77 o 
  -8   4  25        9.03       10.65     28.52 o 
  -6   4  25      106.21      126.62     39.82 o 
  -4   4  25        7.02       19.89     27.88 o 
  -2   4  25      344.80      381.64     47.34 o 
   0   4  25       10.97       19.37     35.42 o 
   2   4  25      146.10      120.35     37.68 o 
 -11   5  25        1.45        2.85     34.94 o 
  -9   5  25       49.37       93.39     35.55 o 
  -7   5  25        7.51       23.41     28.07 o 
  -5   5  25        3.80       68.57     35.72 o 
  -3   5  25       11.90       21.53     30.20 o 
  -1   5  25       17.57       10.67     29.71 o 
   1   5  25      252.39      288.63     47.20 o 
 -10   6  25      237.73      312.83    139.85 o 
  -8   6  25       85.06       86.07     43.91 o 
  -6   6  25      221.69      221.90     57.84 o 
  -4   6  25        5.88       52.59     33.76 o 
  -2   6  25      105.33      134.53     37.57 o 
 -14   0  26      321.70      249.08     85.51 o 
 -12   0  26      220.06      347.41     70.04 o 
 -10   0  26        0.33        3.18     46.98 o 
  -8   0  26       81.38       67.80     47.75 o 
  -6   0  26       51.51       63.86     41.27 o 
  -4   0  26       88.02      195.14     54.11 o 
  -2   0  26      459.45      462.59     90.68 o 
   0   0  26      818.64      832.54    100.61 o 
   2   0  26       74.45       78.80     47.33 o 
 -13   1  26      353.13      363.59     51.19 o 
 -11   1  26       99.17      122.10     34.78 o 
  -9   1  26      154.93      161.56     35.55 o 
  -7   1  26       21.67       -0.08     24.45 o 
  -5   1  26        5.46        6.08     27.39 o 
  -3   1  26        1.77       19.49     30.34 o 
  -1   1  26        6.64      -10.40     29.70 o 
   1   1  26       48.39       42.76     34.74 o 
   3   1  26        5.22       19.00     38.91 o 
 -14   2  26       42.49        8.05     43.25 o 
 -12   2  26        1.73       19.48     30.02 o 
 -10   2  26      154.97       95.75     34.72 o 
  -8   2  26        1.72      -23.98     26.97 o 
  -6   2  26      762.69      841.54     61.65 o 
  -4   2  26       39.93       65.96     30.11 o 
  -2   2  26       13.61       -5.18     31.82 o 
   0   2  26      194.25      247.80     46.03 o 
   2   2  26       33.92       29.18     38.16 o 
 -13   3  26       69.59       64.18     39.43 o 
 -11   3  26      165.83      107.00     36.65 o 
  -9   3  26       21.05      112.87     33.53 o 
  -7   3  26       57.45       66.63     30.64 o 
  -5   3  26       11.31       27.04     33.01 o 
  -3   3  26       73.72      101.63     35.85 o 
  -1   3  26        1.14       44.48     34.42 o 
   1   3  26       11.19        2.10     33.43 o 
 -12   4  26      181.18      281.01    132.20 o 
 -10   4  26      791.76      787.11     65.59 o 
  -8   4  26       38.23       95.88     36.81 o 
  -6   4  26      166.53      116.85     40.13 o 
  -4   4  26      625.23      677.57     61.25 o 
  -2   4  26       46.51       89.45     38.19 o 
   0   4  26       51.32       81.97     47.39 o 
  -9   5  26       89.92       57.22     60.29 o 
  -7   5  26      321.55      286.31     58.91 o 
  -5   5  26        9.20       81.82     37.76 o 
  -3   5  26        6.35       80.57     44.58 o 
 -11   1  27      557.79      564.91     74.91 o 
  -9   1  27      143.09      177.81     41.30 o 
  -7   1  27      171.74      141.70     36.09 o 
  -5   1  27       59.11       89.24     35.23 o 
  -3   1  27      338.46      493.70     52.40 o 
  -1   1  27      101.05      131.97     47.00 o 
 -10   2  27       10.26        8.61     43.30 o 
  -8   2  27       53.62       67.75     33.16 o 
  -6   2  27      111.21       87.41     38.39 o 
  -4   2  27        1.68        6.48     32.38 o 
  -2   2  27        0.47       26.02     47.07 o 
  -9   3  27        0.15       18.05     45.38 o 
  -7   3  27       43.12       15.21     47.41 o 
  -5   3  27      164.71      177.24     49.12 o 
  -3   3  27      120.94      178.81     76.86 o 
                                                 
